# Supplementary material for: Crystal structure, Hirshfeld surface analysis and inter­action energy and DFT studies of 5,5-diphenyl-1,3-bis­(prop-2-yn-1-yl)imidazolidine-2,4-dione
Source: Acta Crystallogr E Crystallogr Commun. 2019 Jun 4;75(Pt 7):951–6. doi: 10.1107/S2056989019007801 (PMC6659335; doi:10.1107/S2056989019007801)
Supplement: Supplementary file 1 [file e-75-00951-sup1.cif]

##############################################################################
#                                                                            #
# This CIF contains the data in a paper accepted for publication in          #
# Acta Crystallographica Section E. It conforms to the requirements of       #
# Notes for Authors for Acta Crystallographica Section E, and has been       #
# peer reviewed under the auspices of the IUCr Commission on Journals.       #
#                                                                            #
# Full details of the Crystallographic Information File format               #
# are given in the paper "The Crystallographic Information File (CIF):       #
# a New Standard Archive File for Crystallography" by S. R. Hall, F. H.      #
# Allen and I. D. Brown [Acta Cryst. (1991), A47, 655-685].                  #
#                                                                            #
# The current version of the core CIF dictionary is obtainable from          #
# ftp://ftp.iucr.org/pub/cif_core.dic.                                       #
#                                                                            #
# Software is freely available for graphical display of the structure(s)     #
# in this CIF. For information consult the CIF software page                 #
# http://www.iucr.org/resources/cif/software.                                #
#                                                                            #
# This file may be used for bona fide research purposes within the           #
# scientific community so long as proper attribution is given to the journal # 
# article from which it was obtained.                                        #
#                                                                            #
##############################################################################
data_I
_audit_creation_method
;
Olex2 1.2
(compiled 2017.03.28 svn.r3405 for OlexSys, GUI svn.r5337)
;
_database_code_depnum_ccdc_archive     'CCDC 1919743'
_chemical_name_systematic
;
5,5-Diphenyl-1,3-bis(prop-2-yn-1-yl)imidazolidine-2,4-dione
;
_chemical_name_common     ?
_chemical_formula_moiety     'C21 H16 N2 O2'
_chemical_formula_sum     'C21 H16 N2 O2'
_chemical_formula_iupac     'C21 H16 N2 O2'
_chemical_formula_weight     328.36
_chemical_melting_point     ?
_chemical_absolute_configuration     unk
_space_group_crystal_system     monoclinic
_space_group_name_H-M_alt     'P 21'
_space_group_name_Hall     'P 2yb'
loop_
    _space_group_symop_operation_xyz
    'x, y, z'
    '-x, y+1/2, -z'
_cell_length_a     10.144(3)
_cell_length_b     7.952(2)
_cell_length_c     10.928(3)
_cell_angle_alpha     90
_cell_angle_beta     97.104(12)
_cell_angle_gamma     90
_cell_volume     874.8(4)
_cell_formula_units_Z     2
_cell_measurement_reflns_used     9652
_cell_measurement_theta_min     3.18
_cell_measurement_theta_max     27.21
_cell_measurement_temperature     296.15
_exptl_crystal_description     prism
_exptl_crystal_colour     colourless
_exptl_crystal_size_max     0.34
_exptl_crystal_size_mid     0.17
_exptl_crystal_size_min     0.12
_exptl_crystal_density_diffrn     1.247
_exptl_crystal_density_meas     ?
_exptl_crystal_density_method     ?
_exptl_crystal_F_000     344
_exptl_absorpt_coefficient_mu     0.081
_exptl_absorpt_correction_type     multi-scan
_exptl_absorpt_process_details
;
(SADABS; Bruker, 2016)
;
_exptl_absorpt_correction_T_min     0.6944
_exptl_absorpt_correction_T_max     0.7455
_diffrn_ambient_temperature     296.15
_diffrn_source     ?
_diffrn_radiation_type     MoK\a
_diffrn_radiation_wavelength     0.71073
_diffrn_measurement_device_type     'Bruker APEXII CCD'
_diffrn_measurement_method     '\f and \w scans'
_diffrn_detector_area_resol_mean     ?
_diffrn_reflns_number     21744
_diffrn_reflns_av_R_equivalents     0.0373
_diffrn_reflns_av_unetI/netI     0.0244
_diffrn_reflns_theta_min     1.878
_diffrn_reflns_theta_max     27.493
_diffrn_reflns_theta_full     25.242
_diffrn_measured_fraction_theta_max     0.998
_diffrn_measured_fraction_theta_full     1.000
_diffrn_reflns_limit_h_min     -13
_diffrn_reflns_limit_h_max     13
_diffrn_reflns_limit_k_min     -10
_diffrn_reflns_limit_k_max     10
_diffrn_reflns_limit_l_min     -13
_diffrn_reflns_limit_l_max     14
_diffrn_standards_number     0
_refine_special_details     ?
_reflns_number_total     3988
_reflns_number_gt     3529
_reflns_threshold_expression     'I > 2\s(I)'
_refine_ls_structure_factor_coef     Fsqd
_refine_ls_matrix_type     full
_refine_ls_R_factor_all     0.0414
_refine_ls_R_factor_gt     0.0352
_refine_ls_wR_factor_gt     0.0863
_refine_ls_wR_factor_ref     0.0901
_refine_ls_goodness_of_fit_ref     1.029
_refine_ls_restrained_S_all     1.029
_refine_ls_number_reflns     3988
_refine_ls_number_parameters     290
_refine_ls_number_restraints     1
_refine_ls_hydrogen_treatment     refall
_refine_ls_weighting_scheme     calc
_refine_ls_weighting_details
              'w=1/[\s^2^(Fo^2^)+(0.0457P)^2^+0.0829P] where P=(Fo^2^+2Fc^2^)/3'
_atom_sites_solution_hydrogens     difmap
_atom_sites_solution_primary     dual
_atom_sites_solution_secondary     ?
_refine_ls_shift/su_max     0.000
_refine_ls_shift/su_mean     0.000
_refine_diff_density_max     0.138
_refine_diff_density_min     -0.160
_refine_ls_extinction_method     none
_refine_ls_extinction_coef     .
_refine_ls_abs_structure_details
;
Flack <i>x</i> determined using 1436 quotients
[(<i>I</i>^+^)-(<i>I</i>^-^)]/[(<i>I</i>^+^)+(<i>I</i>^-^)]
(Parsons et al., 2013)
;
_refine_ls_abs_structure_Flack     -0.3(4)
loop_
    _atom_type_symbol
    _atom_type_description
    _atom_type_scat_dispersion_real
    _atom_type_scat_dispersion_imag
    _atom_type_scat_source
    'C' 'C' 0.0033 0.0016
                         'International Tables Vol C Tables 4.2.6.8 and 6.1.1.4'
    'H' 'H' 0.0000 0.0000
                         'International Tables Vol C Tables 4.2.6.8 and 6.1.1.4'
    'N' 'N' 0.0061 0.0033
                         'International Tables Vol C Tables 4.2.6.8 and 6.1.1.4'
    'O' 'O' 0.0106 0.0060
                         'International Tables Vol C Tables 4.2.6.8 and 6.1.1.4'
_computing_data_collection
;
APEX3 (Bruker, 2016)
;
_computing_cell_refinement
;
SAINT (Bruker, 2016)
;
_computing_data_reduction
;
SAINT (Bruker, 2016)
;
_computing_structure_solution
;
SHELXT (Sheldrick, 2015a)
;
_computing_structure_refinement
;
SHELXL (Sheldrick, 2015b)
;
_computing_molecular_graphics
;
<i>OLEX2</i> (Dolomanov <i>et al.</i>,  2009)
;
_computing_publication_material
;
<i>OLEX2</i> (Dolomanov <i>et al.</i>,  2009)
;
loop_
    _atom_site_type_symbol
    _atom_site_label
    _atom_site_fract_x
    _atom_site_fract_y
    _atom_site_fract_z
    _atom_site_U_iso_or_equiv
    _atom_site_adp_type
    _atom_site_calc_flag
    _atom_site_occupancy
    _atom_site_disorder_assembly
    _atom_site_disorder_group
    O O1 0.27390(15) 0.2664(2) 0.19321(15) 0.0502(4) Uani d 1 . .
    O O2 -0.01151(15) 0.7093(2) 0.18041(16) 0.0521(4) Uani d 1 . .
    N N1 0.10965(17) 0.4650(2) 0.16652(16) 0.0421(4) Uani d 1 . .
    N N2 0.20794(16) 0.6856(2) 0.26052(16) 0.0408(4) Uani d 1 . .
    C C1 0.30827(18) 0.5513(3) 0.27974(18) 0.0380(4) Uani d 1 . .
    C C2 0.2324(2) 0.4054(3) 0.20923(18) 0.0387(4) Uani d 1 . .
    C C3 0.09114(19) 0.6317(3) 0.20165(18) 0.0390(4) Uani d 1 . .
    C C4 0.33794(18) 0.5114(2) 0.41722(19) 0.0385(4) Uani d 1 . .
    C C5 0.2604(2) 0.3960(3) 0.4718(2) 0.0458(5) Uani d 1 . .
    C C6 0.2784(3) 0.3712(4) 0.5987(2) 0.0565(6) Uani d 1 . .
    C C7 0.3738(3) 0.4604(4) 0.6713(2) 0.0572(6) Uani d 1 . .
    C C8 0.4520(2) 0.5750(3) 0.6180(2) 0.0526(6) Uani d 1 . .
    C C9 0.4342(2) 0.6008(3) 0.4921(2) 0.0454(5) Uani d 1 . .
    C C10 0.42895(19) 0.5861(3) 0.21163(19) 0.0395(4) Uani d 1 . .
    C C11 0.5495(2) 0.5070(3) 0.2474(2) 0.0441(5) Uani d 1 . .
    C C12 0.6546(2) 0.5272(3) 0.1782(2) 0.0543(6) Uani d 1 . .
    C C13 0.6410(3) 0.6249(4) 0.0733(2) 0.0606(6) Uani d 1 . .
    C C14 0.5225(3) 0.7025(4) 0.0372(2) 0.0622(7) Uani d 1 . .
    C C15 0.4163(2) 0.6834(3) 0.1052(2) 0.0538(6) Uani d 1 . .
    C C16 0.0113(3) 0.3724(4) 0.0851(2) 0.0541(6) Uani d 1 . .
    C C17 -0.0433(2) 0.2305(3) 0.1448(3) 0.0613(7) Uani d 1 . .
    C C18 -0.0849(4) 0.1125(5) 0.1895(5) 0.1046(14) Uani d 1 . .
    C C19 0.2236(3) 0.8536(3) 0.3129(2) 0.0504(5) Uani d 1 . .
    C C20 0.1674(3) 0.8738(4) 0.4290(3) 0.0701(8) Uani d 1 . .
    C C21 0.1218(5) 0.8918(10) 0.5191(5) 0.136(2) Uani d 1 . .
    H H5 0.189(2) 0.328(3) 0.420(2) 0.051(7) Uiso d 1 . .
    H H6 0.228(3) 0.296(4) 0.632(3) 0.068(8) Uiso d 1 . .
    H H7 0.389(3) 0.445(4) 0.763(3) 0.080(10) Uiso d 1 . .
    H H8 0.522(3) 0.636(4) 0.669(2) 0.059(7) Uiso d 1 . .
    H H9 0.486(3) 0.677(4) 0.455(3) 0.075(9) Uiso d 1 . .
    H H11 0.562(2) 0.435(4) 0.323(2) 0.054(7) Uiso d 1 . .
    H H12 0.736(3) 0.474(4) 0.203(3) 0.069(8) Uiso d 1 . .
    H H13 0.720(3) 0.641(4) 0.027(3) 0.068(8) Uiso d 1 . .
    H H14 0.511(3) 0.777(4) -0.037(3) 0.072(8) Uiso d 1 . .
    H H15 0.330(3) 0.737(4) 0.076(3) 0.060(7) Uiso d 1 . .
    H H16A -0.051(3) 0.446(4) 0.056(3) 0.060(8) Uiso d 1 . .
    H H16B 0.053(3) 0.332(4) 0.014(3) 0.070(9) Uiso d 1 . .
    H H18 -0.113(6) 0.010(8) 0.228(6) 0.18(2) Uiso d 1 . .
    H H19A 0.315(3) 0.879(4) 0.328(2) 0.061(7) Uiso d 1 . .
    H H19B 0.182(3) 0.926(4) 0.250(3) 0.067(8) Uiso d 1 . .
    H H21 0.087(5) 0.905(8) 0.590(5) 0.16(2) Uiso d 1 . .
loop_
    _atom_site_aniso_label
    _atom_site_aniso_U_11
    _atom_site_aniso_U_22
    _atom_site_aniso_U_33
    _atom_site_aniso_U_12
    _atom_site_aniso_U_13
    _atom_site_aniso_U_23
    O1 0.0528(9) 0.0399(8) 0.0585(10) 0.0036(7) 0.0088(7) -0.0076(7)
    O2 0.0430(8) 0.0499(9) 0.0606(10) 0.0084(7) -0.0045(7) 0.0041(7)
    N1 0.0425(9) 0.0389(9) 0.0426(9) -0.0019(7) -0.0033(7) -0.0008(8)
    N2 0.0373(8) 0.0349(9) 0.0492(10) 0.0009(7) 0.0014(7) -0.0011(7)
    C1 0.0361(9) 0.0342(9) 0.0432(11) 0.0012(8) 0.0035(8) 0.0012(8)
    C2 0.0414(10) 0.0385(10) 0.0368(10) -0.0003(8) 0.0070(8) 0.0009(8)
    C3 0.0396(10) 0.0403(11) 0.0365(10) 0.0013(8) 0.0024(8) 0.0058(8)
    C4 0.0349(9) 0.0385(11) 0.0423(11) 0.0052(8) 0.0055(8) 0.0012(8)
    C5 0.0414(11) 0.0468(12) 0.0501(12) 0.0006(9) 0.0094(9) 0.0032(10)
    C6 0.0574(13) 0.0592(15) 0.0556(14) 0.0074(12) 0.0183(11) 0.0142(12)
    C7 0.0644(15) 0.0677(16) 0.0400(12) 0.0230(13) 0.0082(10) 0.0047(11)
    C8 0.0531(12) 0.0545(14) 0.0476(13) 0.0104(11) -0.0037(10) -0.0093(11)
    C9 0.0438(11) 0.0440(11) 0.0478(12) 0.0016(9) 0.0035(9) -0.0013(9)
    C10 0.0386(9) 0.0391(11) 0.0412(10) -0.0022(8) 0.0060(7) 0.0009(8)
    C11 0.0405(10) 0.0450(12) 0.0468(12) 0.0014(9) 0.0054(9) 0.0040(10)
    C12 0.0419(11) 0.0616(15) 0.0605(15) 0.0032(11) 0.0105(10) 0.0011(12)
    C13 0.0519(13) 0.0735(17) 0.0601(14) -0.0040(12) 0.0219(11) 0.0055(13)
    C14 0.0692(16) 0.0698(17) 0.0498(14) -0.0003(13) 0.0166(12) 0.0179(13)
    C15 0.0482(12) 0.0622(15) 0.0507(13) 0.0044(11) 0.0053(10) 0.0129(12)
    C16 0.0540(13) 0.0525(14) 0.0520(14) -0.0059(11) -0.0086(11) -0.0047(12)
    C17 0.0463(12) 0.0490(14) 0.088(2) -0.0035(10) 0.0067(12) -0.0068(13)
    C18 0.081(2) 0.066(2) 0.174(4) -0.0128(18) 0.043(2) 0.017(2)
    C19 0.0479(13) 0.0358(11) 0.0664(15) 0.0013(9) 0.0025(11) -0.0020(11)
    C20 0.0587(15) 0.0758(19) 0.0742(19) 0.0032(14) 0.0024(13) -0.0289(16)
    C21 0.103(3) 0.214(6) 0.094(3) 0.001(4) 0.026(2) -0.069(4)
_geom_special_details
;
 All esds (except the esd in the dihedral angle between two l.s. planes)
 are estimated using the full covariance matrix.  The cell esds are taken
 into account individually in the estimation of esds in distances, angles
 and torsion angles; correlations between esds in cell parameters are only
 used when they are defined by crystal symmetry.  An approximate (isotropic)
 treatment of cell esds is used for estimating esds involving l.s. planes.
;
loop_
    _geom_bond_atom_site_label_1
    _geom_bond_atom_site_label_2
    _geom_bond_site_symmetry_2
    _geom_bond_distance
    _geom_bond_publ_flag
    O1 C2 . 1.203(3) ?
    O2 C3 . 1.208(2) ?
    N1 C2 . 1.360(3) ?
    N1 C3 . 1.399(3) ?
    N1 C16 . 1.453(3) ?
    N2 C1 . 1.472(3) ?
    N2 C3 . 1.346(3) ?
    N2 C19 . 1.454(3) ?
    C1 C10 . 1.534(3) ?
    C2 C1 . 1.545(3) ?
    C4 C1 . 1.529(3) ?
    C4 C5 . 1.390(3) ?
    C4 C9 . 1.390(3) ?
    C5 C6 . 1.389(3) ?
    C5 H5 . 1.02(3) ?
    C6 C7 . 1.370(4) ?
    C6 H6 . 0.90(3) ?
    C7 H7 . 1.01(3) ?
    C8 C7 . 1.384(4) ?
    C8 H8 . 0.98(3) ?
    C9 C8 . 1.380(3) ?
    C9 H9 . 0.93(3) ?
    C10 C11 . 1.388(3) ?
    C10 C15 . 1.390(3) ?
    C11 C12 . 1.391(3) ?
    C11 H11 . 1.00(3) ?
    C12 C13 . 1.377(4) ?
    C12 H12 . 0.94(3) ?
    C13 C14 . 1.366(4) ?
    C13 H13 . 1.01(3) ?
    C14 H14 . 1.00(3) ?
    C15 C14 . 1.390(4) ?
    C15 H15 . 0.99(3) ?
    C16 H16A . 0.89(3) ?
    C16 H16B . 0.98(3) ?
    C17 C16 . 1.447(4) ?
    C17 C18 . 1.162(5) ?
    C18 H18 . 0.97(6) ?
    C19 C20 . 1.462(4) ?
    C19 H19A . 0.94(3) ?
    C19 H19B . 0.95(3) ?
    C20 C21 . 1.148(5) ?
    C21 H21 . 0.90(5) ?
loop_
    _geom_contact_atom_site_label_1
    _geom_contact_atom_site_label_2
    _geom_contact_distance
    _geom_contact_site_symmetry_1
    _geom_contact_site_symmetry_2
    _geom_contact_publ_flag
    O1 H16B 2.84(2) . . yes
    O1 H13 2.61(2) . 2_645 yes
    O1 H5 2.767(18) . . yes
    O1 H8 2.62(2) . 2_646 yes
    O2 H18 2.68(5) . 1_565 yes
    O2 H19B 2.65(2) . . yes
    O2 H16A 2.50(2) . . yes
    O2 H16B 2.33(2) . 2_555 yes
    N2 H15 2.53(2) . . yes
    C4 C20 3.372(3) . . yes
    C9 C19 3.378(3) . . yes
    C9 C11 3.138(3) . . yes
    C9 C20 3.472(3) . . yes
    C11 C9 3.138(3) . . no
    C15 C19 3.450(3) . . yes
    C19 C15 3.450(3) . . no
    C19 C9 3.378(3) . . no
    C20 C4 3.372(3) . . no
    C20 C9 3.472(3) . . no
    C2 H5 2.476(18) . . yes
    C4 H11 2.679(18) . . yes
    C6 H9 2.97(2) . 2_646 yes
    C6 H18 2.90(4) . 2_556 yes
    C8 H11 2.94(2) . 2_656 yes
    C8 H19A 2.83(2) . 2_646 yes
    C9 H11 2.73(2) . . yes
    C10 H9 2.75(2) . . yes
    C10 H19A 2.96(2) . . yes
    C11 H14 2.94(2) . 2_645 yes
    C11 H9 2.79(2) . . yes
    C12 H14 2.91(2) . 2_645 yes
    C14 H7 2.97(2) . 2_656 yes
    H8 H11 2.53(3) . 2_656 yes
    H9 H11 2.58(3) . . yes
loop_
    _geom_angle_atom_site_label_1
    _geom_angle_atom_site_label_2
    _geom_angle_atom_site_label_3
    _geom_angle_site_symmetry_1
    _geom_angle_site_symmetry_3
    _geom_angle
    _geom_angle_publ_flag
    C2 N1 C3 . . 112.60(17) ?
    C2 N1 C16 . . 124.3(2) ?
    C3 N1 C16 . . 122.9(2) ?
    C3 N2 C1 . . 112.90(16) ?
    C3 N2 C19 . . 121.81(18) ?
    C19 N2 C1 . . 124.78(17) ?
    N2 C1 C2 . . 100.41(15) ?
    N2 C1 C4 . . 109.84(16) ?
    N2 C1 C10 . . 112.27(16) ?
    C4 C1 C2 . . 111.07(16) ?
    C4 C1 C10 . . 116.25(15) ?
    C10 C1 C2 . . 105.76(16) ?
    O1 C2 N1 . . 126.3(2) ?
    O1 C2 C1 . . 126.93(19) ?
    N1 C2 C1 . . 106.74(16) ?
    O2 C3 N1 . . 125.0(2) ?
    O2 C3 N2 . . 128.0(2) ?
    N2 C3 N1 . . 107.02(17) ?
    C5 C4 C1 . . 120.41(18) ?
    C9 C4 C1 . . 120.74(18) ?
    C9 C4 C5 . . 118.6(2) ?
    C4 C5 H5 . . 121.0(14) ?
    C6 C5 C4 . . 120.7(2) ?
    C6 C5 H5 . . 118.4(14) ?
    C5 C6 H6 . . 119(2) ?
    C7 C6 C5 . . 120.0(2) ?
    C7 C6 H6 . . 120.8(19) ?
    C6 C7 C8 . . 119.8(2) ?
    C6 C7 H7 . . 121.8(18) ?
    C8 C7 H7 . . 118.3(18) ?
    C7 C8 H8 . . 120.2(16) ?
    C9 C8 C7 . . 120.4(2) ?
    C9 C8 H8 . . 119.3(16) ?
    C4 C9 H9 . . 118.4(19) ?
    C8 C9 C4 . . 120.4(2) ?
    C8 C9 H9 . . 121.2(19) ?
    C11 C10 C1 . . 120.65(18) ?
    C11 C10 C15 . . 118.4(2) ?
    C15 C10 C1 . . 120.64(18) ?
    C10 C11 C12 . . 120.2(2) ?
    C10 C11 H11 . . 120.6(14) ?
    C12 C11 H11 . . 119.3(14) ?
    C11 C12 H12 . . 119.8(18) ?
    C13 C12 C11 . . 120.9(2) ?
    C13 C12 H12 . . 119.3(18) ?
    C12 C13 H13 . . 119.5(17) ?
    C14 C13 C12 . . 119.3(2) ?
    C14 C13 H13 . . 121.2(17) ?
    C13 C14 C15 . . 120.6(2) ?
    C13 C14 H14 . . 121.1(17) ?
    C15 C14 H14 . . 118.2(17) ?
    C10 C15 C14 . . 120.7(2) ?
    C10 C15 H15 . . 119.9(16) ?
    C14 C15 H15 . . 119.3(16) ?
    N1 C16 H16A . . 107.0(19) ?
    N1 C16 H16B . . 108.8(17) ?
    C17 C16 N1 . . 113.0(2) ?
    C17 C16 H16A . . 112.0(18) ?
    C17 C16 H16B . . 108.8(18) ?
    H16A C16 H16B . . 107(2) ?
    C18 C17 C16 . . 177.3(4) ?
    C17 C18 H18 . . 176(3) ?
    N2 C19 C20 . . 114.0(2) ?
    N2 C19 H19A . . 108.9(18) ?
    N2 C19 H19B . . 104.8(18) ?
    C20 C19 H19A . . 107.8(16) ?
    C20 C19 H19B . . 112.0(17) ?
    H19A C19 H19B . . 109(2) ?
    C21 C20 C19 . . 178.8(5) ?
    C20 C21 H21 . . 179(4) ?
loop_
    _geom_torsion_atom_site_label_1
    _geom_torsion_atom_site_label_2
    _geom_torsion_atom_site_label_3
    _geom_torsion_atom_site_label_4
    _geom_torsion_site_symmetry_1
    _geom_torsion_site_symmetry_2
    _geom_torsion_site_symmetry_3
    _geom_torsion_site_symmetry_4
    _geom_torsion
    _geom_torsion_publ_flag
    C3 N2 C1 C4 . . . . -112.10(13) ?
    C19 N2 C1 C4 . . . . 59.82(18) ?
    C3 N2 C1 C10 . . . . 116.91(13) ?
    C19 N2 C1 C10 . . . . -71.17(19) ?
    C3 N2 C1 C2 . . . . 4.97(15) ?
    C19 N2 C1 C2 . . . . 176.88(13) ?
    C9 C4 C1 N2 . . . . -87.33(15) ?
    C5 C4 C1 N2 . . . . 86.52(16) ?
    C9 C4 C1 C10 . . . . 41.52(19) ?
    C5 C4 C1 C10 . . . . -144.63(14) ?
    C9 C4 C1 C2 . . . . 162.49(13) ?
    C5 C4 C1 C2 . . . . -23.66(18) ?
    O1 C2 C1 N2 . . . . 177.04(14) ?
    N1 C2 C1 N2 . . . . -1.91(14) ?
    O1 C2 C1 C4 . . . . -66.81(19) ?
    N1 C2 C1 C4 . . . . 114.23(13) ?
    O1 C2 C1 C10 . . . . 60.15(19) ?
    N1 C2 C1 C10 . . . . -118.80(12) ?
    C3 N1 C2 O1 . . . . 179.51(14) ?
    C16 N1 C2 O1 . . . . -5.2(2) ?
    C3 N1 C2 C1 . . . . -1.52(16) ?
    C16 N1 C2 C1 . . . . 173.78(14) ?
    C19 N2 C3 O2 . . . . 2.4(2) ?
    C1 N2 C3 O2 . . . . 174.63(14) ?
    C19 N2 C3 N1 . . . . -178.28(14) ?
    C1 N2 C3 N1 . . . . -6.09(16) ?
    C2 N1 C3 O2 . . . . -175.99(14) ?
    C16 N1 C3 O2 . . . . 8.6(2) ?
    C2 N1 C3 N2 . . . . 4.70(16) ?
    C16 N1 C3 N2 . . . . -170.68(14) ?
    C9 C4 C5 C6 . . . . 0.3(2) ?
    C1 C4 C5 C6 . . . . -173.66(14) ?
    C4 C5 C6 C7 . . . . -0.3(3) ?
    C5 C6 C7 C8 . . . . 0.0(3) ?
    C9 C8 C7 C6 . . . . 0.3(3) ?
    C4 C9 C8 C7 . . . . -0.3(3) ?
    C5 C4 C9 C8 . . . . 0.0(2) ?
    C1 C4 C9 C8 . . . . 173.96(14) ?
    N2 C1 C10 C11 . . . . 159.40(13) ?
    C4 C1 C10 C11 . . . . 31.74(19) ?
    C2 C1 C10 C11 . . . . -92.03(15) ?
    N2 C1 C10 C15 . . . . -27.33(19) ?
    C4 C1 C10 C15 . . . . -154.99(14) ?
    C2 C1 C10 C15 . . . . 81.25(17) ?
    C15 C10 C11 C12 . . . . 0.6(2) ?
    C1 C10 C11 C12 . . . . 174.00(15) ?
    C10 C11 C12 C13 . . . . -0.2(3) ?
    C11 C12 C13 C14 . . . . -0.1(3) ?
    C12 C13 C14 C15 . . . . 0.0(3) ?
    C10 C15 C14 C13 . . . . 0.4(3) ?
    C11 C10 C15 C14 . . . . -0.7(3) ?
    C1 C10 C15 C14 . . . . -174.13(17) ?
    C2 N1 C16 C17 . . . . 69.8(2) ?
    C3 N1 C16 C17 . . . . -115.34(18) ?
    C3 N2 C19 C20 . . . . 76.6(2) ?
    C1 N2 C19 C20 . . . . -94.61(19) ?
loop_
    _geom_hbond_atom_site_label_D
    _geom_hbond_atom_site_label_H
    _geom_hbond_atom_site_label_A
    _geom_hbond_site_symmetry_A
    _geom_hbond_distance_DH
    _geom_hbond_distance_HA
    _geom_hbond_distance_DA
    _geom_hbond_angle_DHA
    _geom_hbond_publ_flag
    C16 H16B O2 2_545 0.98(3) 2.33(3) 3.178(3) 144(2) yes
    C9 H9 Cg1 2_656 0.93(3) 2.93(2) 3.778(2) 152.7(17) yes
    C14 H14 Cg2 2_655 1.00(3) 2.87(2) 3.762(3) 149.6(17) yes
_shelx_space_group_comment
;
The symmetry employed for this shelxl refinement is uniquely defined
by the following loop, which should always be used as a source of
symmetry information in preference to the above space-group names.
They are only intended as comments.
;
_shelx_estimated_absorpt_T_min     ?
_shelx_estimated_absorpt_T_max     ?
_shelx_res_file
;
TITL p21corr_a.res in P2(1)
    p21corr.res
    created by SHELXL-2017/1 at 11:32:21 on 05-Dec-2017
REM Old TITL P21corr in P2(1)
REM SHELXT solution in P2(1)
REM R1 0.103, Rweak 0.032, Alpha 0.001, Orientation as input
REM Flack x = -0.251 ( 0.389 ) from Parsons' quotients
REM Formula found by SHELXT: C19 N4 O2
CELL 0.71073 10.1443 7.9523 10.9277 90 97.104 90
ZERR 2 0.0031 0.0024 0.0028 0 0.012 0
LATT -1
SYMM -X,0.5+Y,-Z
SFAC C H N O
UNIT 42 32 4 4
EQIV $1 -X,-0.5+Y,-Z
L.S. 4
PLAN  20
TEMP 23
HTAB C16 O2_$1
BOND $H
list 4
fmap 2
acta
REM <olex2.extras>
REM <HklSrc "%.\\P21corr.hkl">
REM </olex2.extras>
WGHT    0.045700    0.082900
FVAR       1.47320
O1    4    0.273896    0.266439    0.193208    11.00000    0.05280    0.03990 =
         0.05849   -0.00757    0.00882    0.00359
O2    4   -0.011509    0.709343    0.180413    11.00000    0.04304    0.04988 =
         0.06057    0.00413   -0.00454    0.00844
N2    3    0.207943    0.685641    0.260516    11.00000    0.03731    0.03488 =
         0.04917   -0.00112    0.00138    0.00094
N1    3    0.109649    0.465032    0.166519    11.00000    0.04251    0.03892 =
         0.04256   -0.00076   -0.00332   -0.00193
C3    1    0.091141    0.631738    0.201649    11.00000    0.03956    0.04027 =
         0.03653    0.00576    0.00239    0.00128
C4    1    0.337935    0.511400    0.417217    11.00000    0.03485    0.03847 =
         0.04226    0.00115    0.00550    0.00519
C2    1    0.232397    0.405419    0.209232    11.00000    0.04142    0.03847 =
         0.03682    0.00086    0.00704   -0.00028
C1    1    0.308275    0.551328    0.279736    11.00000    0.03610    0.03419 =
         0.04323    0.00118    0.00346    0.00116
C10   1    0.428949    0.586080    0.211625    11.00000    0.03857    0.03909 =
         0.04119    0.00085    0.00596   -0.00218
C5    1    0.260436    0.395971    0.471848    11.00000    0.04144    0.04677 =
         0.05009    0.00320    0.00940    0.00058
C11   1    0.549498    0.507022    0.247431    11.00000    0.04050    0.04503 =
         0.04680    0.00395    0.00538    0.00137
C9    1    0.434216    0.600820    0.492128    11.00000    0.04380    0.04401 =
         0.04781   -0.00125    0.00347    0.00164
C15   1    0.416301    0.683433    0.105221    11.00000    0.04825    0.06225 =
         0.05070    0.01295    0.00526    0.00442
C19   1    0.223554    0.853639    0.312913    11.00000    0.04794    0.03581 =
         0.06645   -0.00199    0.00252    0.00135
C6    1    0.278438    0.371217    0.598676    11.00000    0.05744    0.05923 =
         0.05560    0.01425    0.01828    0.00738
C8    1    0.451982    0.574993    0.617960    11.00000    0.05314    0.05449 =
         0.04755   -0.00931   -0.00371    0.01041
C12   1    0.654594    0.527193    0.178156    11.00000    0.04188    0.06164 =
         0.06053    0.00112    0.01050    0.00315
C13   1    0.641020    0.624930    0.073290    11.00000    0.05188    0.07347 =
         0.06010    0.00548    0.02189   -0.00395
C7    1    0.373782    0.460355    0.671279    11.00000    0.06438    0.06771 =
         0.03997    0.00466    0.00821    0.02304
C17   1   -0.043297    0.230540    0.144753    11.00000    0.04631    0.04901 =
         0.08822   -0.00681    0.00672   -0.00351
C16   1    0.011266    0.372390    0.085072    11.00000    0.05405    0.05252 =
         0.05198   -0.00474   -0.00860   -0.00590
C14   1    0.522455    0.702476    0.037219    11.00000    0.06923    0.06982 =
         0.04976    0.01793    0.01662   -0.00031
C20   1    0.167364    0.873822    0.428977    11.00000    0.05869    0.07580 =
         0.07422   -0.02889    0.00237    0.00325
C18   1   -0.084916    0.112497    0.189495    11.00000    0.08076    0.06591 =
         0.17394    0.01681    0.04286   -0.01279
C21   1    0.121798    0.891765    0.519124    11.00000    0.10331    0.21406 =
         0.09428   -0.06868    0.02574    0.00126
H5    2    0.188905    0.327705    0.420061    11.00000    0.05111
H15   2    0.329923    0.737404    0.075695    11.00000    0.06002
H14   2    0.510567    0.777315   -0.036680    11.00000    0.07206
H11   2    0.561886    0.435300    0.322789    11.00000    0.05381
H9    2    0.485838    0.677391    0.455416    11.00000    0.07491
H19A  2    0.314971    0.879432    0.327836    11.00000    0.06121
H16A  2   -0.051415    0.445625    0.056077    11.00000    0.06000
H13   2    0.719532    0.641488    0.026543    11.00000    0.06845
H6    2    0.227563    0.295826    0.631852    11.00000    0.06790
H19B  2    0.182134    0.926317    0.249992    11.00000    0.06740
H7    2    0.388931    0.445425    0.763358    11.00000    0.08010
H8    2    0.521804    0.636303    0.668838    11.00000    0.05876
H12   2    0.735616    0.473567    0.202598    11.00000    0.06906
H16B  2    0.052610    0.331555    0.014466    11.00000    0.06975
H18   2   -0.113107    0.010252    0.227875    11.00000    0.17655
H21   2    0.086925    0.905443    0.590199    11.00000    0.15937
HKLF 4
REM  p21corr_a.res in P2(1)
REM R1 =  0.0352 for    3529 Fo > 4sig(Fo)  and  0.0414 for all    3988 data
REM    290 parameters refined using      1 restraints
END
WGHT      0.0457      0.0828
REM Highest difference peak  0.138,  deepest hole -0.160,  1-sigma level  0.028
Q1    1  -0.0787  0.1696  0.2747  11.00000  0.05    0.14
Q2    1  -0.0402  0.2410  0.2252  11.00000  0.05    0.13
Q3    1   0.3196  0.5346  0.3482  11.00000  0.05    0.12
Q4    1   0.3711  0.5774  0.2602  11.00000  0.05    0.12
Q5    1   0.6210  0.5779  0.2380  11.00000  0.05    0.09
Q6    1  -0.1555  0.5287  0.1169  11.00000  0.05    0.09
Q7    1   0.1071  0.7643  0.6387  11.00000  0.05    0.09
Q8    1   0.7452  0.5215  0.2472  11.00000  0.05    0.09
Q9    1   0.1091  0.8324  0.5315  11.00000  0.05    0.09
Q10   1  -0.0712  0.0819  0.3324  11.00000  0.05    0.08
Q11   1  -0.0935  0.0020  0.3809  11.00000  0.05    0.08
Q12   1  -0.0980  0.4616  0.1058  11.00000  0.05    0.08
Q13   1   0.0739  0.9482  0.4639  11.00000  0.05    0.08
Q14   1   0.4445  0.6781  0.1771  11.00000  0.05    0.08
Q15   1   0.1092  0.2600  0.5852  11.00000  0.05    0.08
Q16   1   0.3111  0.4352  0.4412  11.00000  0.05    0.08
Q17   1   0.0375  0.1452  0.4597  11.00000  0.05    0.08
Q18   1   0.8155  0.3785  0.2457  11.00000  0.05    0.08
Q19   1   0.4592  0.6638  0.0607  11.00000  0.05    0.08
Q20   1  -0.0149  0.6764  0.2731  11.00000  0.05    0.08
;
data_global
_journal_date_recd_electronic     2019-05-15
_journal_date_accepted     2019-05-30
_journal_name_full     'Acta Crystallographica, Section E'
_journal_year     2019
_journal_volume     75
_journal_issue      7
_journal_page_first     951
_journal_page_last     956
_journal_paper_category     GO
_journal_paper_doi     10.1107/S2056989019007801
_journal_coeditor_code     LH5908
_publ_contact_author
;
Amal Haoudi
Laboratoire de Chimie Organique Appliqu\'ee,
Universit\'e Sidi Mohamed Ben Abdallah,
Facult\'e des Sciences et Techniques,
Route d\#8217;immouzzer,
BP 2202,
Fez,
Morocco
;
_publ_contact_author_email     amalhaoudi2017@gmail.com
_publ_contact_author_fax     ?
_publ_contact_author_phone     ?
_publ_section_title
;
Crystal structure, Hirshfeld surface analysis and interaction energy and DFT
studies of 5,5-diphenyl-1,3-bis(prop-2-yn-1-yl)imidazolidine-2,4-dione
;
loop_
    _publ_author_name
    _publ_author_footnote
    _publ_author_address
    'Ghandour, Ismail' .
;
Laboratoire de Chimie de la Mati\`ere Condens\'ee,
Universit\'e Sidi Mohamed Ben Abdallah,
Facult\'e des Sciences et Techniques,
Route d'Immouzzer,
BP 2202,
Fez,
Morocco
;
    'Bouayad, Abdelouahed' .
;
Laboratoire de Chimie de la Mati\`ere Condens\'ee,
Universit\'e Sidi Mohamed Ben Abdallah,
Facult\'e des Sciences et Techniques,
Route d'Immouzzer,
BP 2202,
Fez,
Morocco
;
    'H\"okelek, Tuncer' .
;
Department of Physics
Hacettepe University
06800 Beytepe
Ankara
Turkey
;
    'Haoudi, Amal' .
;
Laboratoire de Chimie Organique Appliqu\'ee,
Universit\'e Sidi Mohamed Ben Abdallah,
Facult\'e des Sciences et Techniques,
Route d'Immouzzer,
BP 2202,
Fez,
Morocco
;
    'Capet, Fr\'ed\'eric' .
;
Unit\'e de Catalyse et de Chimie du Solide (UCCS),
UMR 8181, Ecole Nationale Sup\'erieure de Chimie de Lille,
Universit\'e Lille 1, 59650 Villeneuve
d'Ascq
Cedex,
France
;
    'Renard, Catherine' .
;
Unit\'e de Catalyse et de Chimie du Solide (UCCS),
UMR 8181, Ecole Nationale Sup\'erieure de Chimie de Lille,
Universit\'e Lille 1, 59650 Villeneuve
d'Ascq
Cedex,
France
;
    'Kandri Rodi, Youssef' .
;
Laboratoire de Chimie Organique Appliqu\'ee,
Universit\'e Sidi Mohamed Ben Abdallah,
Facult\'e des Sciences et Techniques,
Route d'Immouzzer,
BP 2202,
Fez,
Morocco
;
_publ_section_synopsis
;
The title molecule consists of an imidazolidine unit linked to two phenyl rings
and two prop-2-yn-1-yl moieties. The imidazolidine ring is oriented at
dihedral angles of 79.10(5) and 82.61(5)\% with respect to the phenyl rings,
while the dihedral angle between the two phenyl rings is 62.06(5)\%. In the
crystal, C---H~Prop~...O~Imdzln~ (Prop = prop-2-yn-1-yl and Imdzln =
imidazolidine) hydrogen bonds link the molecules into infinite chains along
the <i>b-</i>axis direction. Two weak C---H~Phen~...\p interactions are also
observed.
;
