# Supplementary material for: Crystal structure, Hirshfeld surface analysis and inter­action energy and DFT studies of 5,5-diphenyl-1,3-bis­(prop-2-yn-1-yl)imidazolidine-2,4-dione
Source: Acta Crystallogr E Crystallogr Commun. 2019 Jun 4;75(Pt 7):951–6. doi: 10.1107/S2056989019007801 (PMC6659335; doi:10.1107/S2056989019007801)
Supplement: Supplementary file 2 [file e-75-00951-Isup2.hkl]

#
# h,k,l, Fc-squared, Fo-squared, sigma(Fo-squared) and status flag
#
data_I
_shelx_title ' p21corr_a.res in P2(1)'
_shelx_refln_list_code          4
_shelx_F_calc_maximum       69.49
_exptl_crystal_F_000       344.00
_reflns_d_resolution_high  0.7698
 
loop_
 _symmetry_equiv_pos_as_xyz
 'x, y, z'
 '-x, y+1/2, -z'
 
_cell_length_a    10.1443
_cell_length_b     7.9523
_cell_length_c    10.9277
_cell_angle_alpha  90.000
_cell_angle_beta   97.104
_cell_angle_gamma  90.000
 
_shelx_F_squared_multiplier     1.000
 
loop_
 _refln_index_h
 _refln_index_k
 _refln_index_l
 _refln_F_squared_calc
 _refln_F_squared_meas
 _refln_F_squared_sigma
 _refln_observed_status
   0 -10   0        8.38        6.71      1.47 o
   1 -10   0        5.76        6.85      1.01 o
   2 -10   0        7.01        6.10      0.98 o
   3 -10   0        4.81        7.04      1.36 o
   1  -9   0        5.43        4.34      1.72 o
   2  -9   0       12.55       13.29      1.18 o
   3  -9   0       12.36       15.29      1.47 o
   4  -9   0       12.76       12.40      1.61 o
   5  -9   0        8.56        9.01      0.97 o
   6  -9   0        4.03        6.58      0.88 o
   0  -8   0       32.27       34.85      2.49 o
   1  -8   0       12.04       10.25      1.03 o
   2  -8   0       83.85       85.80      2.75 o
   3  -8   0       13.70       16.42      1.11 o
   4  -8   0        0.84        1.53      0.60 o
   5  -8   0       18.97       16.97      1.14 o
   6  -8   0        2.50        4.29      0.73 o
   7  -8   0        2.08        1.39      0.67 o
   8  -8   0        2.59        3.91      0.80 o
   1  -7   0       82.85       82.28      2.00 o
   2  -7   0       34.97       34.37      1.13 o
   3  -7   0      235.17      218.26      3.94 o
   4  -7   0       43.84       46.83      1.79 o
   5  -7   0       23.56       22.36      1.22 o
   6  -7   0        2.32        1.79      0.56 o
   7  -7   0        3.04        5.51      0.73 o
   8  -7   0        1.63        1.87      0.63 o
   9  -7   0        0.03        0.52      0.58 o
   0  -6   0      154.99      149.21      4.13 o
   1  -6   0        1.56        0.77      0.37 o
   2  -6   0        8.28        8.99      0.55 o
   3  -6   0       26.25       31.57      1.60 o
   4  -6   0      240.12      246.32      4.41 o
   5  -6   0       62.74       61.05      1.51 o
   6  -6   0       88.16       98.06      2.60 o
   7  -6   0       40.37       37.70      1.48 o
   8  -6   0        1.48        1.33      0.76 o
   9  -6   0        8.05        7.96      0.83 o
  10  -6   0        4.27        4.38      0.73 o
   1  -5   0      100.38      106.31      1.70 o
   2  -5   0      114.86      122.16      1.85 o
   3  -5   0       38.00       41.26      1.08 o
   4  -5   0       30.81       30.88      0.95 o
   5  -5   0      229.88      235.54      3.95 o
   6  -5   0       56.86       53.04      1.44 o
   7  -5   0       72.11       75.31      2.06 o
   8  -5   0       26.34       25.84      1.39 o
   9  -5   0        6.53        7.00      0.81 o
  10  -5   0        0.85        1.61      0.63 o
  11  -5   0        4.74        6.42      0.81 o
   0  -4   0      291.02      295.19      6.92 o
   1  -4   0      344.62      364.63      4.80 o
   2  -4   0       67.29       68.48      1.23 o
   3  -4   0      175.32      179.01      2.80 o
   4  -4   0       12.63       16.89      0.62 o
   5  -4   0       90.02       92.43      1.92 o
   6  -4   0       88.75       80.80      1.78 o
   7  -4   0       21.25       20.21      0.97 o
   8  -4   0       73.61       69.75      1.97 o
   9  -4   0        0.49        0.49      0.49 o
  10  -4   0       15.94       14.14      1.02 o
  11  -4   0        0.84       -0.16      0.53 o
  12  -4   0        4.34        5.35      0.93 o
   1  -3   0       39.13       39.62      0.82 o
   2  -3   0        1.03        1.17      0.23 o
   3  -3   0      199.73      195.79      2.80 o
   4  -3   0      106.39      118.45      1.93 o
   5  -3   0      391.27      404.00      5.81 o
   6  -3   0      243.39      255.84      4.37 o
   7  -3   0       43.43       40.34      1.13 o
   8  -3   0        6.22        7.62      0.40 o
   9  -3   0       60.87       62.98      2.01 o
  10  -3   0        1.25        1.39      0.72 o
  11  -3   0        3.82        3.21      0.65 o
  12  -3   0        4.95        6.22      0.93 o
   0  -2   0      329.65      315.25      5.24 o
   1  -2   0     2456.81     2377.41     28.34 o
   2  -2   0     2493.05     2419.50     31.24 o
   3  -2   0       18.37       17.95      0.55 o
   4  -2   0     1427.09     1490.37     18.44 o
   5  -2   0      141.40      150.18      2.34 o
   6  -2   0        3.07        3.89      0.26 o
   7  -2   0       12.10       12.53      0.70 o
   8  -2   0      170.67      171.14      2.92 o
   9  -2   0      101.40      100.33      2.43 o
  10  -2   0       25.17       22.36      1.22 o
  11  -2   0        2.30        2.80      0.63 o
  12  -2   0        0.55        0.76      0.57 o
   1  -1   0     2078.77     1934.08     24.02 o
   2  -1   0      797.27      793.13      9.80 o
   3  -1   0     1455.17     1455.38     17.97 o
   4  -1   0      559.27      574.14      8.34 o
   5  -1   0      266.59      266.34      3.67 o
   6  -1   0       86.95       94.20      1.50 o
   7  -1   0       93.21       94.20      1.72 o
   8  -1   0       26.73       25.93      0.71 o
   9  -1   0      188.82      182.58      3.37 o
  10  -1   0       42.66       42.74      1.60 o
  11  -1   0        3.92        2.52      0.59 o
  12  -1   0        6.83        7.11      1.15 o
  13  -1   0        3.56        6.14      0.86 o
   1   0   0      229.07      213.84      2.77 o
   2   0   0       11.04       12.64      0.24 o
   3   0   0      249.56      245.26      3.00 o
   4   0   0      267.19      254.58      3.44 o
   5   0   0        0.71        0.51      0.17 o
   6   0   0       76.11       80.17      1.48 o
   7   0   0       28.42       26.87      0.82 o
   8   0   0        0.00        0.10      0.27 o
   9   0   0      165.00      166.65      3.11 o
  10   0   0        2.12        2.16      0.54 o
  11   0   0       23.35       22.77      1.50 o
  12   0   0        1.27        2.44      0.64 o
  13   0   0        3.31        2.93      0.92 o
   1   1   0     2079.87     1961.92     23.44 o
   2   1   0      797.61      787.70     10.17 o
   3   1   0     1455.07     1442.29     17.79 o
   4   1   0      559.52      568.76      7.85 o
   5   1   0      266.86      260.46      3.99 o
   6   1   0       87.02       93.45      1.68 o
   7   1   0       93.21       95.62      1.90 o
   8   1   0       26.77       26.75      0.93 o
   9   1   0      188.78      184.71      3.42 o
  10   1   0       42.64       39.49      1.46 o
  11   1   0        3.91        4.54      0.69 o
  12   1   0        6.85        5.60      0.78 o
  13   1   0        3.57        4.58      0.79 o
   0   2   0      328.82      308.55      6.06 o
   1   2   0     2458.09     2386.50     29.74 o
   2   2   0     2493.55     2432.71     27.83 o
   3   2   0       18.23       18.19      0.46 o
   4   2   0     1428.11     1461.03     20.92 o
   5   2   0      141.70      150.33      2.22 o
   6   2   0        3.09        3.56      0.34 o
   7   2   0       12.16       10.69      0.60 o
   8   2   0      170.80      174.74      3.21 o
   9   2   0      101.36       99.07      2.37 o
  10   2   0       25.19       25.31      1.72 o
  11   2   0        2.29        2.21      0.60 o
  12   2   0        0.55        0.24      0.55 o
   1   3   0       39.15       39.12      0.69 o
   2   3   0        1.03        0.82      0.20 o
   3   3   0      200.04      192.85      2.92 o
   4   3   0      106.22      120.80      2.06 o
   5   3   0      391.55      402.95      6.52 o
   6   3   0      243.37      255.32      4.63 o
   7   3   0       43.45       42.85      1.16 o
   8   3   0        6.27        6.54      0.54 o
   9   3   0       60.77       60.67      1.82 o
  10   3   0        1.26        2.42      0.57 o
  11   3   0        3.82        2.77      0.64 o
  12   3   0        4.97        8.03      0.90 o
   0   4   0      290.34      285.43      6.65 o
   1   4   0      344.20      359.94      5.48 o
   2   4   0       67.43       69.00      1.21 o
   3   4   0      175.42      173.76      2.73 o
   4   4   0       12.55       15.63      0.57 o
   5   4   0       89.97       89.33      1.90 o
   6   4   0       88.87       79.53      1.76 o
   7   4   0       21.34       19.85      0.87 o
   8   4   0       73.49       68.12      1.97 o
   9   4   0        0.48        0.38      0.43 o
  10   4   0       15.90       16.90      1.18 o
  11   4   0        0.85        0.33      0.54 o
  12   4   0        4.34        4.49      0.81 o
   1   5   0      100.27      104.07      2.08 o
   2   5   0      114.88      118.65      2.45 o
   3   5   0       38.06       42.06      1.20 o
   4   5   0       30.82       30.21      0.98 o
   5   5   0      229.71      224.68      3.96 o
   6   5   0       56.78       51.69      1.36 o
   7   5   0       72.02       71.91      1.85 o
   8   5   0       26.31       24.06      1.20 o
   9   5   0        6.52        6.84      0.77 o
  10   5   0        0.85        0.80      0.55 o
  11   5   0        4.75        6.58      0.84 o
   0   6   0      154.91      145.88      4.20 o
   1   6   0        1.55        0.97      0.35 o
   2   6   0        8.27        8.40      0.82 o
   3   6   0       26.22       34.32      1.10 o
   4   6   0      240.04      236.50      4.26 o
   5   6   0       62.75       59.84      1.56 o
   6   6   0       88.12       95.63      2.39 o
   7   6   0       40.33       37.41      1.36 o
   8   6   0        1.49        1.57      0.51 o
   9   6   0        8.05        7.56      0.79 o
  10   6   0        4.26        4.52      0.88 o
   1   7   0       82.90       81.87      1.92 o
   2   7   0       34.99       33.83      1.16 o
   3   7   0      235.03      211.53      4.20 o
   4   7   0       43.86       45.36      1.52 o
   5   7   0       23.59       20.81      1.18 o
   6   7   0        2.33        1.08      0.54 o
   7   7   0        3.03        4.80      0.74 o
   8   7   0        1.63        1.65      0.63 o
   9   7   0        0.03        0.53      0.58 o
   0   8   0       32.29       30.97      1.90 o
   1   8   0       12.10        9.91      0.81 o
   2   8   0       83.90       82.56      2.27 o
   3   8   0       13.72       14.92      1.01 o
   4   8   0        0.84        1.05      0.59 o
   5   8   0       18.98       17.99      1.41 o
   6   8   0        2.48        3.76      0.74 o
   7   8   0        2.08        1.36      0.65 o
   8   8   0        2.60        3.76      0.81 o
   1   9   0        5.45        4.17      0.75 o
   2   9   0       12.53       12.83      1.30 o
   3   9   0       12.40       11.74      1.04 o
   4   9   0       12.77       11.66      1.38 o
   5   9   0        8.56        8.23      0.94 o
   6   9   0        4.02        3.86      0.79 o
   0  10   0        8.40        8.74      1.40 o
   1  10   0        5.77        6.53      0.98 o
   2  10   0        7.00        5.72      0.88 o
   3  10   0        4.82        3.78      0.97 o
  -3 -10   1        1.05        2.23      1.00 o
  -2 -10   1        0.36       -0.63      0.79 o
  -1 -10   1        4.92        5.76      0.98 o
   0 -10   1        1.02        0.29      0.82 o
   1 -10   1        6.24        6.26      1.46 o
   2 -10   1        1.29        0.69      0.74 o
   3 -10   1        0.05        0.48      1.07 o
  -6  -9   1        2.28        1.85      0.75 o
  -5  -9   1       11.21       12.95      1.09 o
  -4  -9   1        1.83        1.60      0.65 o
  -3  -9   1        0.10       -0.46      0.56 o
  -2  -9   1        7.75        7.85      0.98 o
  -1  -9   1        0.14        0.22      0.60 o
   0  -9   1        4.25        3.92      0.98 o
   1  -9   1       18.02       18.06      1.57 o
   2  -9   1       11.16       10.37      1.09 o
   3  -9   1        1.06        0.64      0.64 o
   4  -9   1        7.73        9.88      1.01 o
   5  -9   1        2.07        0.98      0.67 o
   6  -9   1        0.38        0.90      0.76 o
  -8  -8   1        0.54        0.37      0.60 o
  -7  -8   1        6.10        7.13      0.85 o
  -6  -8   1        0.43        0.24      0.59 o
  -5  -8   1       10.83        9.76      0.94 o
  -4  -8   1       12.17       15.63      1.08 o
  -3  -8   1       17.91       16.25      1.12 o
  -2  -8   1       11.28       11.30      1.35 o
  -1  -8   1        1.54        2.27      0.81 o
   0  -8   1        2.41        1.55      0.67 o
   1  -8   1       38.84       42.35      1.83 o
   2  -8   1        0.77        1.71      0.57 o
   3  -8   1        4.90        5.32      0.88 o
   4  -8   1       17.92       20.22      1.23 o
   5  -8   1        0.39       -0.49      0.49 o
   6  -8   1        4.91        6.44      0.82 o
   7  -8   1        0.47        1.24      0.63 o
   8  -8   1        4.92        3.97      0.86 o
  -9  -7   1        0.95        1.14      0.62 o
  -8  -7   1        2.85        2.86      0.64 o
  -7  -7   1       19.34       19.89      1.20 o
  -6  -7   1        3.89        4.31      0.69 o
  -5  -7   1       29.87       33.96      1.47 o
  -4  -7   1      108.87      110.08      2.85 o
  -3  -7   1        7.81        9.21      0.72 o
  -2  -7   1       16.26       15.33      0.78 o
  -1  -7   1        0.20       -0.20      0.38 o
   0  -7   1      119.02      117.16      2.53 o
   1  -7   1       12.65       13.64      0.80 o
   2  -7   1      146.38      145.62      2.61 o
   3  -7   1       31.99       30.90      1.24 o
   4  -7   1       80.10       77.61      2.24 o
   5  -7   1        7.30        8.56      0.84 o
   6  -7   1        2.74        2.90      0.64 o
   7  -7   1        7.13        8.08      0.94 o
   8  -7   1        2.54        3.06      0.67 o
   9  -7   1        0.29       -0.31      0.67 o
 -10  -6   1        1.79        1.82      0.66 o
  -9  -6   1        0.94       -0.06      0.56 o
  -8  -6   1       12.42       10.96      0.96 o
  -7  -6   1       20.53       22.38      2.09 o
  -6  -6   1       68.74       70.99      2.28 o
  -5  -6   1       17.03       16.16      0.82 o
  -4  -6   1        1.35        1.28      0.40 o
  -3  -6   1       20.19       20.48      0.88 o
  -2  -6   1      168.98      164.54      2.83 o
  -1  -6   1       39.16       40.42      1.13 o
   0  -6   1       11.20       11.12      0.70 o
   1  -6   1       25.55       22.14      0.95 o
   2  -6   1      228.39      244.20      4.10 o
   3  -6   1       87.04       79.62      1.76 o
   4  -6   1       67.45       65.61      1.63 o
   5  -6   1       76.67       73.40      1.78 o
   6  -6   1       57.99       58.78      1.83 o
   7  -6   1        3.30        4.23      0.61 o
   8  -6   1        7.08        9.64      0.88 o
   9  -6   1        7.11        7.69      0.81 o
  10  -6   1        0.27       -0.36      0.77 o
 -11  -5   1       11.33       11.78      1.06 o
 -10  -5   1        2.48        2.44      0.66 o
  -9  -5   1        8.22        8.45      0.88 o
  -8  -5   1       29.31       34.87      1.53 o
  -7  -5   1       19.39       18.69      1.20 o
  -6  -5   1       74.70       74.43      1.77 o
  -5  -5   1       72.92       72.52      1.71 o
  -4  -5   1       28.27       30.89      1.01 o
  -3  -5   1       68.20       78.29      1.61 o
  -2  -5   1       53.55       51.38      1.09 o
  -1  -5   1       29.11       32.81      0.87 o
   0  -5   1      316.56      319.93      5.03 o
   1  -5   1      108.52      118.56      1.88 o
   2  -5   1      101.70      102.67      1.85 o
   3  -5   1       90.52       93.70      1.74 o
   4  -5   1       29.57       30.93      0.94 o
   5  -5   1       24.80       24.67      0.88 o
   6  -5   1      235.75      241.43      4.07 o
   7  -5   1       23.09       21.52      1.16 o
   8  -5   1        3.57        2.88      0.59 o
   9  -5   1        7.71        7.05      0.88 o
  10  -5   1        0.04        0.06      0.50 o
  11  -5   1        2.61        3.80      0.67 o
 -12  -4   1        0.17        0.84      0.61 o
 -11  -4   1        4.37        5.35      1.00 o
 -10  -4   1       21.24       21.23      1.55 o
  -9  -4   1       21.44       23.63      1.26 o
  -8  -4   1       78.28       76.49      1.79 o
  -7  -4   1       12.89       13.29      0.78 o
  -6  -4   1      159.85      152.98      2.89 o
  -5  -4   1      110.58      108.98      2.17 o
  -4  -4   1      459.33      474.93      7.20 o
  -3  -4   1      345.05      380.64      5.52 o
  -2  -4   1      502.25      547.04      7.37 o
  -1  -4   1       12.01       11.99      0.44 o
   0  -4   1      417.72      425.43      5.78 o
   1  -4   1       47.44       52.41      1.01 o
   2  -4   1       16.00       17.32      0.52 o
   3  -4   1       18.76       20.59      0.61 o
   4  -4   1      136.54      146.58      2.39 o
   5  -4   1       15.18       14.23      0.64 o
   6  -4   1       12.93       11.28      0.59 o
   7  -4   1      105.62      100.00      2.23 o
   8  -4   1       36.16       34.19      1.26 o
   9  -4   1       17.21       17.60      1.09 o
  10  -4   1        2.00        2.95      0.60 o
  11  -4   1        0.25        0.23      0.52 o
 -12  -3   1        1.79        1.53      0.84 o
 -11  -3   1        9.40        8.55      0.91 o
 -10  -3   1        8.83        8.83      0.96 o
  -9  -3   1       32.99       33.66      1.41 o
  -8  -3   1       73.90       69.44      1.47 o
  -7  -3   1       61.69       60.67      1.30 o
  -6  -3   1       42.29       43.26      1.11 o
  -5  -3   1      528.08      534.68      7.58 o
  -4  -3   1      223.99      241.09      3.59 o
  -3  -3   1      885.17      951.02     12.44 o
  -2  -3   1      334.05      328.74      4.96 o
  -1  -3   1      139.95      133.16      1.97 o
   0  -3   1      108.69      122.81      1.83 o
   1  -3   1      803.69      806.80      9.72 o
   2  -3   1      280.28      272.71      3.95 o
   3  -3   1       78.15       72.20      1.17 o
   4  -3   1       42.23       42.95      0.91 o
   5  -3   1       83.50       90.19      1.67 o
   6  -3   1       19.50       17.53      0.84 o
   7  -3   1       20.15       21.47      0.87 o
   8  -3   1       20.54       20.80      1.02 o
   9  -3   1       40.85       38.12      1.39 o
  10  -3   1       80.66       82.56      2.53 o
  11  -3   1        1.90        1.70      0.59 o
  12  -3   1        0.35        0.45      0.58 o
 -12  -2   1        6.71        6.56      0.83 o
 -11  -2   1        4.31        4.36      0.67 o
 -10  -2   1       40.98       40.78      1.56 o
  -9  -2   1      177.75      170.30      3.46 o
  -8  -2   1       58.93       59.39      1.44 o
  -7  -2   1       10.70       10.77      0.45 o
  -6  -2   1       53.31       57.95      1.10 o
  -5  -2   1       73.87       77.84      1.27 o
  -4  -2   1      138.32      156.56      2.38 o
  -3  -2   1       71.69       59.24      1.15 o
  -2  -2   1     1604.23     1610.85     21.75 o
  -1  -2   1        8.30        8.62      0.40 o
   0  -2   1     2512.93     2441.02     33.12 o
   1  -2   1     1058.57     1013.27     13.09 o
   2  -2   1     1136.98     1152.09     14.90 o
   3  -2   1      294.60      302.49      4.29 o
   4  -2   1      482.09      526.03      7.33 o
   5  -2   1        9.59       10.46      0.41 o
   6  -2   1       16.13       16.51      0.49 o
   7  -2   1       29.33       30.40      0.96 o
   8  -2   1        4.16        4.06      0.44 o
   9  -2   1        9.34       10.68      1.16 o
  10  -2   1        9.97        9.99      0.87 o
  11  -2   1        2.24        1.86      0.57 o
  12  -2   1        0.57        0.07      0.65 o
 -13  -1   1        4.50        4.30      1.02 o
 -12  -1   1       15.21       16.83      1.18 o
 -11  -1   1       11.45       13.15      1.01 o
 -10  -1   1       29.12       27.14      1.40 o
  -9  -1   1      304.92      301.40      5.19 o
  -8  -1   1       59.77       58.59      1.24 o
  -7  -1   1       75.93       72.94      1.41 o
  -6  -1   1       15.49       17.07      0.44 o
  -5  -1   1      202.67      210.30      2.68 o
  -4  -1   1      192.11      185.89      2.47 o
  -3  -1   1       27.57       29.90      0.53 o
  -2  -1   1     2503.81     2388.87     32.60 o
  -1  -1   1       85.52       81.51      1.10 o
   0  -1   1     3671.24     3417.90     48.82 o
   1  -1   1      932.50      932.11     10.65 o
   2  -1   1     2522.65     2383.17     34.05 o
   3  -1   1      354.56      348.47      4.85 o
   4  -1   1       47.73       52.77      0.87 o
   5  -1   1      439.18      463.56      6.87 o
   6  -1   1       79.79       83.19      2.57 o
   7  -1   1       69.58       70.18      1.41 o
   8  -1   1        3.02        3.64      0.41 o
   9  -1   1       46.68       46.74      1.28 o
  10  -1   1       21.41       20.22      1.08 o
  11  -1   1        9.22        8.48      0.82 o
  12  -1   1        0.44        0.49      0.56 o
 -13   0   1        1.15        1.28      0.64 o
 -12   0   1        3.12        3.84      0.76 o
 -11   0   1        0.14       -0.11      0.45 o
 -10   0   1      103.47      102.34      2.84 o
  -9   0   1      107.37      108.22      2.24 o
  -8   0   1        8.02        7.92      0.52 o
  -7   0   1      236.66      225.11      3.85 o
  -6   0   1        3.58        3.22      0.21 o
  -5   0   1       63.28       61.56      1.01 o
  -4   0   1       44.44       44.09      0.75 o
  -3   0   1      204.34      216.20      2.56 o
  -2   0   1     4828.72     4198.95     51.76 o
  -1   0   1     4728.54     4107.19     94.57 o
   0   0   1        0.34        0.09      0.09 o
   1   0   1      639.02      626.47      6.71 o
   2   0   1      405.19      414.85      5.38 o
   3   0   1     3518.34     3385.93     43.82 o
   4   0   1      226.29      220.09      3.34 o
   5   0   1        0.94        0.71      0.17 o
   6   0   1       61.39       67.21      1.21 o
   7   0   1       38.70       37.59      1.04 o
   8   0   1       61.06       62.32      1.44 o
   9   0   1      134.90      135.59      2.66 o
  10   0   1        1.77        2.38      0.50 o
  11   0   1        2.17        1.81      0.55 o
  12   0   1        3.22        5.75      0.92 o
 -13   1   1        4.52        3.77      0.77 o
 -12   1   1       15.18       14.77      1.13 o
 -11   1   1       11.45       10.16      0.88 o
 -10   1   1       29.18       29.14      1.60 o
  -9   1   1      304.61      298.67      5.46 o
  -8   1   1       59.77       57.99      1.38 o
  -7   1   1       76.00       74.42      1.58 o
  -6   1   1       15.54       16.75      0.56 o
  -5   1   1      202.82      210.51      3.10 o
  -4   1   1      192.09      188.06      2.76 o
  -3   1   1       27.57       30.24      0.54 o
  -2   1   1     2506.09     2373.85     29.45 o
  -1   1   1       85.13       78.20      1.05 o
   0   1   1     3671.67     3386.67     45.70 o
   1   1   1      932.53      903.96     13.69 o
   2   1   1     2520.42     2332.29     31.47 o
   3   1   1      354.37      345.17      4.80 o
   4   1   1       47.75       51.32      0.83 o
   5   1   1      439.40      464.92      6.87 o
   6   1   1       79.77       86.51      1.55 o
   7   1   1       69.60       69.73      1.51 o
   8   1   1        3.03        4.09      0.44 o
   9   1   1       46.57       44.18      1.24 o
  10   1   1       21.42       21.41      1.16 o
  11   1   1        9.24       10.02      0.88 o
  12   1   1        0.44        0.03      0.53 o
 -12   2   1        6.70        7.39      0.86 o
 -11   2   1        4.31        3.94      0.67 o
 -10   2   1       40.97       40.44      1.55 o
  -9   2   1      177.63      170.08      3.58 o
  -8   2   1       58.89       58.12      1.50 o
  -7   2   1       10.71       11.19      0.58 o
  -6   2   1       53.31       58.82      1.31 o
  -5   2   1       73.99       77.89      1.28 o
  -4   2   1      138.51      151.38      2.09 o
  -3   2   1       71.84       58.38      1.03 o
  -2   2   1     1603.59     1589.51     19.65 o
  -1   2   1        8.38        8.61      0.29 o
   0   2   1     2512.43     2438.15     30.24 o
   1   2   1     1058.56     1004.15     12.40 o
   2   2   1     1137.49     1132.06     13.99 o
   3   2   1      295.17      303.93      4.10 o
   4   2   1      482.55      523.14      6.94 o
   5   2   1        9.55       10.47      0.62 o
   6   2   1       16.10       16.11      0.57 o
   7   2   1       29.35       30.00      0.91 o
   8   2   1        4.17        3.92      0.44 o
   9   2   1        9.32       10.39      0.75 o
  10   2   1        9.97       10.38      0.83 o
  11   2   1        2.23        2.54      0.62 o
  12   2   1        0.56        0.37      0.54 o
 -12   3   1        1.79        2.59      0.68 o
 -11   3   1        9.42        8.39      0.96 o
 -10   3   1        8.79        9.04      0.81 o
  -9   3   1       33.04       32.17      1.21 o
  -8   3   1       73.87       71.65      1.76 o
  -7   3   1       61.63       60.27      1.51 o
  -6   3   1       42.39       42.60      1.11 o
  -5   3   1      527.74      530.06      8.43 o
  -4   3   1      224.47      238.99      3.40 o
  -3   3   1      884.44      930.69     12.17 o
  -2   3   1      333.91      318.57      4.56 o
  -1   3   1      140.00      132.33      2.17 o
   0   3   1      108.43      121.41      1.73 o
   1   3   1      803.73      803.66     11.62 o
   2   3   1      279.95      266.64      3.67 o
   3   3   1       78.07       71.99      1.11 o
   4   3   1       42.31       43.65      0.86 o
   5   3   1       83.39       89.49      1.64 o
   6   3   1       19.44       16.88      0.60 o
   7   3   1       20.18       20.75      0.95 o
   8   3   1       20.55       19.49      1.05 o
   9   3   1       40.93       35.92      1.34 o
  10   3   1       80.58       76.55      2.38 o
  11   3   1        1.90        1.42      0.61 o
  12   3   1        0.34        0.16      0.58 o
 -12   4   1        0.18       -0.35      0.55 o
 -11   4   1        4.37        5.27      1.02 o
 -10   4   1       21.22       20.76      1.58 o
  -9   4   1       21.46       22.68      1.25 o
  -8   4   1       78.35       72.89      1.94 o
  -7   4   1       12.87       14.36      0.79 o
  -6   4   1      159.76      150.83      2.71 o
  -5   4   1      110.62      107.60      2.27 o
  -4   4   1      459.20      460.68      6.99 o
  -3   4   1      344.89      371.95      5.69 o
  -2   4   1      502.23      546.49      7.70 o
  -1   4   1       12.01       12.35      0.57 o
   0   4   1      417.66      422.83      5.49 o
   1   4   1       47.36       50.30      0.96 o
   2   4   1       15.97       17.13      0.58 o
   3   4   1       18.83       19.04      0.64 o
   4   4   1      136.52      144.97      2.39 o
   5   4   1       15.24       13.67      0.64 o
   6   4   1       12.96       14.80      0.73 o
   7   4   1      105.59       99.16      2.10 o
   8   4   1       36.09       34.55      1.32 o
   9   4   1       17.18       16.83      1.00 o
  10   4   1        2.00        2.26      0.60 o
  11   4   1        0.25        0.44      0.55 o
 -11   5   1       11.34       13.45      1.13 o
 -10   5   1        2.47        2.19      0.64 o
  -9   5   1        8.19        6.03      0.76 o
  -8   5   1       29.29       30.91      1.39 o
  -7   5   1       19.41       19.76      1.01 o
  -6   5   1       74.66       73.10      1.62 o
  -5   5   1       73.09       70.18      1.61 o
  -4   5   1       28.20       29.26      0.97 o
  -3   5   1       68.34       76.94      1.68 o
  -2   5   1       53.43       50.11      1.14 o
  -1   5   1       29.06       31.89      0.95 o
   0   5   1      316.57      320.45      5.85 o
   1   5   1      108.29      115.64      2.25 o
   2   5   1      101.82      101.98      2.33 o
   3   5   1       90.60       88.94      1.87 o
   4   5   1       29.47       29.43      0.96 o
   5   5   1       24.75       24.61      0.97 o
   6   5   1      235.71      235.36      3.79 o
   7   5   1       23.11       21.02      0.89 o
   8   5   1        3.58        2.54      0.53 o
   9   5   1        7.71        7.69      0.83 o
  10   5   1        0.04       -0.16      0.50 o
  11   5   1        2.62        2.21      1.18 o
 -10   6   1        1.80        2.12      0.71 o
  -9   6   1        0.93        0.75      0.53 o
  -8   6   1       12.41       11.86      0.89 o
  -7   6   1       20.51       20.65      1.09 o
  -6   6   1       68.80       66.38      1.88 o
  -5   6   1       17.01       15.22      0.86 o
  -4   6   1        1.37        1.17      0.36 o
  -3   6   1       20.17       19.31      0.90 o
  -2   6   1      168.98      153.76      2.94 o
  -1   6   1       39.10       39.17      1.15 o
   0   6   1       11.22       10.00      0.61 o
   1   6   1       25.55       22.89      1.06 o
   2   6   1      228.38      235.77      4.19 o
   3   6   1       87.01       77.55      1.78 o
   4   6   1       67.53       66.15      1.63 o
   5   6   1       76.71       72.75      1.85 o
   6   6   1       58.00       56.85      1.78 o
   7   6   1        3.30        2.50      0.55 o
   8   6   1        7.06        7.46      0.73 o
   9   6   1        7.11        7.73      0.78 o
  10   6   1        0.27       -0.56      0.56 o
  -9   7   1        0.95       -0.40      0.53 o
  -8   7   1        2.86        2.09      0.74 o
  -7   7   1       19.40       18.07      1.21 o
  -6   7   1        3.89        3.34      0.64 o
  -5   7   1       29.87       31.75      1.35 o
  -4   7   1      108.74      112.32      2.73 o
  -3   7   1        7.79        8.20      0.68 o
  -2   7   1       16.30       14.91      0.96 o
  -1   7   1        0.21       -0.11      0.34 o
   0   7   1      118.85      111.80      2.39 o
   1   7   1       12.69       13.55      0.80 o
   2   7   1      146.55      145.93      2.92 o
   3   7   1       31.94       29.06      1.16 o
   4   7   1       80.25       78.74      2.25 o
   5   7   1        7.29        8.32      0.77 o
   6   7   1        2.74        3.40      0.61 o
   7   7   1        7.15        6.63      0.84 o
   8   7   1        2.54        1.97      0.76 o
   9   7   1        0.29        0.34      0.68 o
  -8   8   1        0.54        0.94      0.63 o
  -7   8   1        6.11        8.81      0.98 o
  -6   8   1        0.43        0.65      0.55 o
  -5   8   1       10.84       10.87      1.54 o
  -4   8   1       12.19       11.97      1.01 o
  -3   8   1       17.93       14.29      1.01 o
  -2   8   1       11.33        9.89      0.83 o
  -1   8   1        1.54        1.73      0.53 o
   0   8   1        2.41        1.71      0.67 o
   1   8   1       38.91       37.42      1.48 o
   2   8   1        0.77        1.28      0.50 o
   3   8   1        4.89        4.17      0.61 o
   4   8   1       17.95       17.33      1.10 o
   5   8   1        0.40       -0.58      1.00 o
   6   8   1        4.91        4.71      0.75 o
   7   8   1        0.47        1.90      0.72 o
   8   8   1        4.95        3.13      0.83 o
  -6   9   1        2.28        2.55      0.78 o
  -5   9   1       11.22       12.55      1.15 o
  -4   9   1        1.84        2.13      0.65 o
  -3   9   1        0.10        0.70      0.57 o
  -2   9   1        7.76        8.84      0.94 o
  -1   9   1        0.14        0.89      0.56 o
   0   9   1        4.29        4.40      0.76 o
   1   9   1       17.97       18.92      1.31 o
   2   9   1       11.16        9.95      0.98 o
   3   9   1        1.07        0.35      0.61 o
   4   9   1        7.74        7.10      0.90 o
   5   9   1        2.08        1.14      0.71 o
   6   9   1        0.38        0.71      0.69 o
  -3  10   1        1.06        0.66      0.68 o
  -2  10   1        0.36        0.17      0.66 o
  -1  10   1        4.92        4.21      0.87 o
   0  10   1        1.02        1.65      0.77 o
   1  10   1        6.24        6.69      1.04 o
   2  10   1        1.28        1.64      0.76 o
   3  10   1        0.05       -0.11      0.73 o
  -2 -10   2        2.61        1.98      0.95 o
  -1 -10   2       14.57       16.43      1.56 o
   0 -10   2        2.67        0.14      1.04 o
   1 -10   2        0.95        1.51      0.83 o
   2 -10   2       14.00       14.82      1.52 o
  -6  -9   2        7.24        9.09      1.11 o
  -5  -9   2        0.05        0.18      0.58 o
  -4  -9   2        6.46        7.36      0.89 o
  -3  -9   2        0.56       -0.43      0.57 o
  -2  -9   2        1.86        1.49      0.73 o
  -1  -9   2        1.65        1.44      0.72 o
   0  -9   2       31.75       32.89      2.10 o
   1  -9   2        4.43        5.02      0.89 o
   2  -9   2       16.17       17.31      1.15 o
   3  -9   2        0.66        1.97      0.72 o
   4  -9   2       10.11       12.36      1.21 o
   5  -9   2        2.12        1.75      0.69 o
  -8  -8   2        7.44        8.39      1.09 o
  -7  -8   2        0.14        0.25      0.58 o
  -6  -8   2        5.92        5.96      0.79 o
  -5  -8   2       42.96       45.72      1.75 o
  -4  -8   2        6.60        7.69      0.85 o
  -3  -8   2        4.52        2.92      0.65 o
  -2  -8   2       18.34       19.29      1.29 o
  -1  -8   2        6.75        6.47      1.03 o
   0  -8   2        5.22        7.32      1.05 o
   1  -8   2       11.19        9.98      0.97 o
   2  -8   2       28.83       29.80      1.42 o
   3  -8   2       42.36       45.61      1.88 o
   4  -8   2        4.76        4.48      0.72 o
   5  -8   2        3.15        4.04      0.72 o
   6  -8   2       18.89       22.19      1.33 o
   7  -8   2        1.04        1.84      0.65 o
  -9  -7   2       14.65       13.36      1.96 o
  -8  -7   2        3.72        1.67      0.72 o
  -7  -7   2       32.12       30.06      1.81 o
  -6  -7   2        0.09        0.02      0.51 o
  -5  -7   2       27.41       26.92      1.42 o
  -4  -7   2        1.31        1.03      0.72 o
  -3  -7   2       38.01       41.09      1.35 o
  -2  -7   2        8.03        7.68      0.59 o
  -1  -7   2       14.03       13.77      0.84 o
   0  -7   2        2.90        2.82      0.50 o
   1  -7   2       99.10       97.98      2.14 o
   2  -7   2       44.30       45.76      1.40 o
   3  -7   2       72.51       67.12      2.15 o
   4  -7   2       67.99       73.54      2.05 o
   5  -7   2       11.53       11.24      0.92 o
   6  -7   2        3.58        3.48      0.65 o
   7  -7   2        0.07       -0.19      0.48 o
   8  -7   2        1.31        1.69      0.60 o
   9  -7   2        1.73        1.26      0.68 o
 -10  -6   2        0.93       -0.03      0.59 o
  -9  -6   2       29.61       32.25      1.60 o
  -8  -6   2       37.11       36.53      1.65 o
  -7  -6   2        0.09       -0.33      0.49 o
  -6  -6   2       22.50       23.50      1.46 o
  -5  -6   2       27.37       25.72      1.03 o
  -4  -6   2       48.52       42.01      1.27 o
  -3  -6   2      101.09       97.44      2.01 o
  -2  -6   2       11.52       12.04      0.68 o
  -1  -6   2       42.11       44.74      1.34 o
   0  -6   2        0.76        0.55      0.38 o
   1  -6   2      105.93      102.68      1.96 o
   2  -6   2       65.66       65.27      1.52 o
   3  -6   2        2.70        2.16      0.42 o
   4  -6   2        3.94        4.91      0.53 o
   5  -6   2       62.04       61.56      1.59 o
   6  -6   2        5.37        6.78      0.68 o
   7  -6   2       10.39        9.59      0.84 o
   8  -6   2        9.06        9.08      0.86 o
   9  -6   2        4.31        6.98      0.81 o
  10  -6   2        0.83       -0.30      0.88 o
 -11  -5   2        7.74        9.09      1.00 o
 -10  -5   2        0.49        0.27      0.54 o
  -9  -5   2        2.40        2.57      0.63 o
  -8  -5   2       38.54       36.80      1.28 o
  -7  -5   2       54.21       54.03      1.60 o
  -6  -5   2       15.72       17.23      0.86 o
  -5  -5   2       15.62       16.64      0.80 o
  -4  -5   2       28.22       28.21      0.90 o
  -3  -5   2       70.13       65.68      1.55 o
  -2  -5   2       27.53       29.47      0.91 o
  -1  -5   2      159.30      165.11      3.04 o
   0  -5   2       17.63       20.35      0.74 o
   1  -5   2       92.11       92.65      1.63 o
   2  -5   2       17.27       17.73      0.74 o
   3  -5   2       92.87       92.35      1.82 o
   4  -5   2       97.81      100.63      2.06 o
   5  -5   2       65.15       65.08      1.47 o
   6  -5   2       36.61       36.17      1.09 o
   7  -5   2       20.43       22.79      1.03 o
   8  -5   2       25.08       23.06      1.19 o
   9  -5   2       15.63       15.62      0.99 o
  10  -5   2       16.12       18.10      1.15 o
  11  -5   2        4.19        4.21      0.88 o
 -12  -4   2        1.37        2.08      0.82 o
 -11  -4   2       10.79       13.22      1.08 o
 -10  -4   2        0.09        0.57      0.50 o
  -9  -4   2       28.51       28.71      1.34 o
  -8  -4   2       38.82       38.17      1.12 o
  -7  -4   2      272.90      273.10      4.77 o
  -6  -4   2       12.26       12.80      0.96 o
  -5  -4   2      398.44      393.67      6.09 o
  -4  -4   2      108.42      111.78      2.04 o
  -3  -4   2      155.70      162.67      2.92 o
  -2  -4   2       26.65       31.52      0.80 o
  -1  -4   2       98.95      108.96      1.74 o
   0  -4   2      336.54      346.61      4.56 o
   1  -4   2      371.66      395.03      4.79 o
   2  -4   2       21.67       23.10      0.59 o
   3  -4   2        6.08        6.64      0.42 o
   4  -4   2        8.21        8.55      0.48 o
   5  -4   2        6.45        6.47      0.46 o
   6  -4   2        5.71        6.50      0.48 o
   7  -4   2       92.72       87.42      1.82 o
   8  -4   2        4.01        4.36      0.55 o
   9  -4   2        6.14        5.11      0.64 o
  10  -4   2       23.81       23.61      1.23 o
  11  -4   2       15.92       15.76      1.05 o
 -12  -3   2       11.23       11.00      1.00 o
 -11  -3   2        2.31        2.06      0.60 o
 -10  -3   2       48.13       48.84      1.77 o
  -9  -3   2       21.77       23.92      1.22 o
  -8  -3   2       66.81       69.95      1.48 o
  -7  -3   2       72.84       73.52      1.49 o
  -6  -3   2      112.57      121.44      2.03 o
  -5  -3   2       13.88       16.43      0.83 o
  -4  -3   2      272.27      256.29      3.79 o
  -3  -3   2      286.20      302.40      4.63 o
  -2  -3   2       25.35       26.34      0.62 o
  -1  -3   2       75.30       71.27      1.12 o
   0  -3   2      519.67      513.07      6.50 o
   1  -3   2      590.99      579.70      6.77 o
   2  -3   2       67.46       79.44      1.22 o
   3  -3   2       64.30       70.71      1.19 o
   4  -3   2      420.10      447.75      6.35 o
   5  -3   2      122.35      120.38      2.22 o
   6  -3   2       15.31       14.42      0.61 o
   7  -3   2        0.45        0.51      0.22 o
   8  -3   2      131.01      123.73      2.33 o
   9  -3   2        1.51        0.48      0.40 o
  10  -3   2       16.51       15.45      0.96 o
  11  -3   2        1.98        2.45      0.60 o
  12  -3   2        7.31        6.63      0.97 o
 -12  -2   2        9.12       10.40      1.24 o
 -11  -2   2       46.75       45.27      1.75 o
 -10  -2   2       12.67       13.82      0.98 o
  -9  -2   2       13.82       16.41      0.93 o
  -8  -2   2       17.86       14.33      0.53 o
  -7  -2   2       19.20       17.52      0.55 o
  -6  -2   2       22.25       22.82      0.61 o
  -5  -2   2      325.72      359.16      4.67 o
  -4  -2   2      447.62      462.76      7.27 o
  -3  -2   2      663.41      667.68      9.17 o
  -2  -2   2       27.18       31.15      0.56 o
  -1  -2   2     2170.09     2126.28     26.27 o
   0  -2   2      573.25      575.26      7.49 o
   1  -2   2     1656.12     1695.48     20.96 o
   2  -2   2     1000.69      991.30     11.36 o
   3  -2   2       85.97       83.24      1.18 o
   4  -2   2      731.94      777.02     10.68 o
   5  -2   2        0.59        0.74      0.16 o
   6  -2   2       11.27       10.37      0.39 o
   7  -2   2       16.96       18.46      0.76 o
   8  -2   2       10.57       10.16      0.59 o
   9  -2   2       43.54       42.12      1.38 o
  10  -2   2        9.63       11.54      0.84 o
  11  -2   2       10.69       11.11      0.84 o
  12  -2   2        0.48       -0.50      0.50 o
 -13  -1   2        0.08        0.34      0.58 o
 -12  -1   2       13.19       11.61      1.00 o
 -11  -1   2       53.21       57.25      2.68 o
 -10  -1   2        0.04       -0.41      0.41 o
  -9  -1   2        7.24        8.84      0.58 o
  -8  -1   2       56.82       54.57      1.25 o
  -7  -1   2       31.23       34.24      0.81 o
  -6  -1   2       88.25       79.50      1.29 o
  -5  -1   2      124.70      127.24      1.87 o
  -4  -1   2      192.24      187.65      2.49 o
  -3  -1   2      123.21      113.34      1.54 o
  -2  -1   2     2153.12     2119.58     24.31 o
  -1  -1   2      293.31      280.55      3.50 o
   0  -1   2     3446.14     3258.81     46.55 o
   1  -1   2     1644.68     1556.82     20.48 o
   2  -1   2      754.59      739.05      8.45 o
   3  -1   2       84.12       96.05      1.27 o
   4  -1   2      168.80      189.13      2.50 o
   5  -1   2      194.69      201.28      3.32 o
   6  -1   2       25.97       30.64      0.65 o
   7  -1   2       62.38       60.11      1.22 o
   8  -1   2       78.27       78.47      1.72 o
   9  -1   2       99.89      102.92      2.32 o
  10  -1   2        3.06        2.87      0.53 o
  11  -1   2        0.22        0.80      0.53 o
  12  -1   2       11.58       15.17      1.15 o
 -13   0   2        9.40        8.22      0.96 o
 -12   0   2       15.19       15.08      1.71 o
 -11   0   2        8.43        8.37      0.83 o
 -10   0   2       39.19       38.79      1.48 o
  -9   0   2      160.83      151.38      2.89 o
  -8   0   2       88.60       77.07      1.77 o
  -7   0   2      126.35      122.68      2.13 o
  -6   0   2       55.86       56.70      1.04 o
  -5   0   2       98.67      107.69      1.62 o
  -4   0   2      431.62      440.12      5.55 o
  -3   0   2        3.44        3.07      0.16 o
  -2   0   2      153.63      135.12      1.61 o
  -1   0   2      244.33      224.75      2.78 o
   0   0   2     1932.75     1843.63     39.33 o
   1   0   2      265.86      271.64      3.54 o
   2   0   2      434.63      412.93      4.72 o
   3   0   2      293.22      309.12      2.46 o
   4   0   2       24.52       28.48      0.58 o
   5   0   2      310.98      335.92      4.73 o
   6   0   2      620.49      638.21      9.38 o
   7   0   2      358.88      364.18      5.95 o
   8   0   2        0.28        0.27      0.30 o
   9   0   2        9.96        8.73      0.86 o
  10   0   2       12.18       10.73      1.00 o
  11   0   2        2.79        2.45      0.60 o
  12   0   2        0.77       -0.30      0.49 o
 -13   1   2        0.08        0.04      0.56 o
 -12   1   2       13.18       12.84      1.60 o
 -11   1   2       53.24       56.39      1.96 o
 -10   1   2        0.04        0.28      0.41 o
  -9   1   2        7.25        7.86      0.56 o
  -8   1   2       56.86       54.71      1.33 o
  -7   1   2       31.26       33.43      1.01 o
  -6   1   2       88.24       78.75      1.37 o
  -5   1   2      124.70      127.14      1.88 o
  -4   1   2      192.44      185.84      2.47 o
  -3   1   2      123.01      109.37      1.65 o
  -2   1   2     2152.21     2120.60     28.82 o
  -1   1   2      292.95      283.17      3.87 o
   0   1   2     3446.08     3267.78     52.76 o
   1   1   2     1645.46     1566.00     21.17 o
   2   1   2      755.17      725.64      9.36 o
   3   1   2       84.17       94.99      1.46 o
   4   1   2      169.04      186.53      2.72 o
   5   1   2      194.17      200.72      2.83 o
   6   1   2       26.00       29.91      0.76 o
   7   1   2       62.38       59.05      1.35 o
   8   1   2       78.20       75.70      1.66 o
   9   1   2       99.76      101.30      2.26 o
  10   1   2        3.06        3.12      0.55 o
  11   1   2        0.22       -0.45      0.45 o
  12   1   2       11.55       13.72      1.73 o
 -12   2   2        9.11        9.65      0.95 o
 -11   2   2       46.69       46.61      1.77 o
 -10   2   2       12.62       12.72      0.92 o
  -9   2   2       13.83       15.18      1.02 o
  -8   2   2       17.87       15.76      0.74 o
  -7   2   2       19.12       18.07      0.85 o
  -6   2   2       22.24       21.99      0.64 o
  -5   2   2      325.98      350.40      5.32 o
  -4   2   2      447.01      453.09      6.04 o
  -3   2   2      663.40      655.56      8.59 o
  -2   2   2       27.21       30.75      0.70 o
  -1   2   2     2170.33     2095.66     28.51 o
   0   2   2      572.14      563.01      7.67 o
   1   2   2     1655.69     1691.62     20.83 o
   2   2   2     1000.93      991.69     14.18 o
   3   2   2       85.96       80.59      1.25 o
   4   2   2      732.55      761.98      9.53 o
   5   2   2        0.60        0.57      0.15 o
   6   2   2       11.24       11.63      0.61 o
   7   2   2       16.92       17.02      0.73 o
   8   2   2       10.59        8.81      0.58 o
   9   2   2       43.50       42.65      1.41 o
  10   2   2        9.66        9.57      0.76 o
  11   2   2       10.71       10.87      0.91 o
  12   2   2        0.48       -0.56      0.56 o
 -12   3   2       11.24       11.74      1.16 o
 -11   3   2        2.31        2.87      0.64 o
 -10   3   2       48.12       47.78      1.75 o
  -9   3   2       21.72       20.61      1.08 o
  -8   3   2       66.75       68.20      1.61 o
  -7   3   2       72.86       73.75      1.64 o
  -6   3   2      112.63      119.01      2.29 o
  -5   3   2       13.85       14.91      0.57 o
  -4   3   2      272.22      249.39      3.66 o
  -3   3   2      286.16      299.98      4.11 o
  -2   3   2       25.41       25.45      0.58 o
  -1   3   2       75.37       68.72      1.08 o
   0   3   2      519.65      505.60      7.02 o
   1   3   2      591.27      582.65      7.34 o
   2   3   2       67.49       79.29      1.26 o
   3   3   2       64.20       70.07      1.18 o
   4   3   2      420.26      444.09      6.65 o
   5   3   2      122.25      117.89      1.93 o
   6   3   2       15.29       15.41      0.58 o
   7   3   2        0.44        0.49      0.24 o
   8   3   2      130.95      122.87      2.47 o
   9   3   2        1.48        1.63      0.47 o
  10   3   2       16.52       15.37      1.34 o
  11   3   2        1.97        2.80      0.68 o
  12   3   2        7.31        8.19      1.10 o
 -12   4   2        1.37        2.01      0.65 o
 -11   4   2       10.79       11.74      1.72 o
 -10   4   2        0.09       -0.11      0.47 o
  -9   4   2       28.49       30.95      2.18 o
  -8   4   2       38.81       39.23      1.47 o
  -7   4   2      272.95      259.45      4.31 o
  -6   4   2       12.32       11.81      0.61 o
  -5   4   2      398.75      395.97      6.09 o
  -4   4   2      108.54      108.08      1.98 o
  -3   4   2      155.75      157.78      2.49 o
  -2   4   2       26.63       30.54      0.71 o
  -1   4   2       98.83      107.07      1.68 o
   0   4   2      336.71      336.95      4.63 o
   1   4   2      371.32      384.22      5.23 o
   2   4   2       21.73       23.61      0.62 o
   3   4   2        6.10        8.27      0.44 o
   4   4   2        8.16        7.68      0.46 o
   5   4   2        6.44        7.02      0.52 o
   6   4   2        5.74        6.71      0.51 o
   7   4   2       92.71       86.65      1.90 o
   8   4   2        4.01        4.00      0.52 o
   9   4   2        6.12        5.64      0.69 o
  10   4   2       23.78       23.74      1.40 o
  11   4   2       15.91       16.24      1.74 o
 -11   5   2        7.76       11.03      1.02 o
 -10   5   2        0.49       -0.26      0.50 o
  -9   5   2        2.40        2.83      0.61 o
  -8   5   2       38.58       36.51      1.42 o
  -7   5   2       54.26       53.01      1.60 o
  -6   5   2       15.80       16.88      0.78 o
  -5   5   2       15.62       15.45      0.71 o
  -4   5   2       28.26       28.59      0.91 o
  -3   5   2       70.21       66.98      1.53 o
  -2   5   2       27.47       30.83      0.93 o
  -1   5   2      158.99      164.26      2.98 o
   0   5   2       17.53       18.73      0.72 o
   1   5   2       92.09       91.58      1.87 o
   2   5   2       17.26       17.29      0.71 o
   3   5   2       92.85       88.57      1.86 o
   4   5   2       97.96       98.39      2.04 o
   5   5   2       65.23       64.73      1.63 o
   6   5   2       36.67       36.13      1.02 o
   7   5   2       20.42       18.03      0.92 o
   8   5   2       25.00       19.48      1.09 o
   9   5   2       15.68       17.49      1.20 o
  10   5   2       16.12       16.52      1.83 o
  11   5   2        4.20        4.21      0.88 o
 -10   6   2        0.93        0.44      0.54 o
  -9   6   2       29.61       35.02      1.51 o
  -8   6   2       37.13       33.05      1.50 o
  -7   6   2        0.09        0.46      0.43 o
  -6   6   2       22.52       22.28      1.13 o
  -5   6   2       27.40       26.83      1.06 o
  -4   6   2       48.54       40.22      1.20 o
  -3   6   2      101.06       95.94      2.07 o
  -2   6   2       11.57       10.95      0.61 o
  -1   6   2       42.05       44.07      1.23 o
   0   6   2        0.76        0.55      0.32 o
   1   6   2      105.96      101.09      2.12 o
   2   6   2       65.58       61.88      1.52 o
   3   6   2        2.70        2.88      0.39 o
   4   6   2        3.94        4.69      0.53 o
   5   6   2       62.04       64.18      1.70 o
   6   6   2        5.38        5.08      0.59 o
   7   6   2       10.40        9.50      0.86 o
   8   6   2        9.09        9.11      0.81 o
   9   6   2        4.32        6.36      0.93 o
  10   6   2        0.83        0.76      0.66 o
  -9   7   2       14.63       14.81      1.54 o
  -8   7   2        3.73        2.77      0.67 o
  -7   7   2       32.11       33.66      1.96 o
  -6   7   2        0.09        0.24      0.46 o
  -5   7   2       27.41       28.01      1.59 o
  -4   7   2        1.30        2.48      0.56 o
  -3   7   2       38.05       37.07      1.32 o
  -2   7   2        8.05        6.88      0.63 o
  -1   7   2       13.99       14.34      0.78 o
   0   7   2        2.87        3.38      0.48 o
   1   7   2       99.24       97.71      2.16 o
   2   7   2       44.29       43.69      1.36 o
   3   7   2       72.41       67.59      1.88 o
   4   7   2       67.92       70.51      1.98 o
   5   7   2       11.54       10.72      0.92 o
   6   7   2        3.58        4.21      0.68 o
   7   7   2        0.07       -0.51      0.51 o
   8   7   2        1.31        0.65      0.63 o
   9   7   2        1.73        1.47      0.75 o
  -8   8   2        7.44        5.32      0.95 o
  -7   8   2        0.14        0.28      0.62 o
  -6   8   2        5.91        4.07      0.75 o
  -5   8   2       42.99       47.27      1.88 o
  -4   8   2        6.60        4.57      0.71 o
  -3   8   2        4.53        4.04      0.63 o
  -2   8   2       18.37       18.41      1.13 o
  -1   8   2        6.80        6.76      0.73 o
   0   8   2        5.22        5.20      0.68 o
   1   8   2       11.18       10.48      0.87 o
   2   8   2       28.93       27.04      1.47 o
   3   8   2       42.31       45.69      1.79 o
   4   8   2        4.75        5.14      0.74 o
   5   8   2        3.15        3.83      0.76 o
   6   8   2       18.86       21.77      1.52 o
   7   8   2        1.05       -0.21      1.44 o
  -6   9   2        7.23        9.87      1.19 o
  -5   9   2        0.05       -0.31      0.66 o
  -4   9   2        6.47        6.60      1.20 o
  -3   9   2        0.56       -0.10      0.89 o
  -2   9   2        1.86        1.28      0.92 o
  -1   9   2        1.63        1.62      0.66 o
   0   9   2       31.70       29.74      1.78 o
   1   9   2        4.43        5.08      0.95 o
   2   9   2       16.17       13.80      1.27 o
   3   9   2        0.67        1.09      0.74 o
   4   9   2       10.10        9.12      1.07 o
   5   9   2        2.12        1.86      0.76 o
  -2  10   2        2.60        4.73      1.13 o
  -1  10   2       14.59       17.28      1.50 o
   0  10   2        2.66        2.44      0.80 o
   1  10   2        0.95        0.02      0.63 o
   2  10   2       14.00       14.89      1.39 o
  -2 -10   3        5.61        6.50      1.56 o
  -1 -10   3        6.74        6.58      1.12 o
   0 -10   3        8.99       11.22      1.56 o
   1 -10   3        5.02        7.04      1.42 o
  -6  -9   3        5.56        9.58      1.16 o
  -5  -9   3        1.78        2.57      0.72 o
  -4  -9   3        0.72        0.20      0.57 o
  -3  -9   3        4.51        3.71      0.71 o
  -2  -9   3        6.45        7.78      0.97 o
  -1  -9   3       16.08       15.47      2.07 o
   0  -9   3        1.83        0.87      0.81 o
   1  -9   3       12.14       12.39      1.39 o
   2  -9   3       10.04        9.17      0.89 o
   3  -9   3        3.57        6.00      0.92 o
   4  -9   3        3.71        2.75      1.65 o
   5  -9   3        7.61        6.47      1.16 o
  -8  -8   3        9.19        8.59      1.21 o
  -7  -8   3       36.63       38.33      1.72 o
  -6  -8   3        0.14        1.02      0.61 o
  -5  -8   3        8.89        8.74      0.89 o
  -4  -8   3       23.34       24.74      1.32 o
  -3  -8   3        6.02        6.36      0.78 o
  -2  -8   3       22.79       22.38      1.39 o
  -1  -8   3       15.93       17.67      1.23 o
   0  -8   3       17.63       16.11      1.56 o
   1  -8   3       12.53       13.41      1.30 o
   2  -8   3       79.77       83.34      2.38 o
   3  -8   3        4.03        3.74      0.74 o
   4  -8   3        5.03        4.52      0.72 o
   5  -8   3        6.58        7.63      0.86 o
   6  -8   3        2.93        3.19      0.71 o
   7  -8   3       14.85       16.29      1.61 o
  -9  -7   3        9.51       11.21      1.11 o
  -8  -7   3       16.95       16.57      1.38 o
  -7  -7   3        0.86        1.66      0.62 o
  -6  -7   3        6.77        6.09      0.80 o
  -5  -7   3        2.59        2.49      0.63 o
  -4  -7   3       15.31       15.33      1.02 o
  -3  -7   3       64.78       61.31      1.68 o
  -2  -7   3       17.44       19.62      0.89 o
  -1  -7   3        2.20        1.24      0.42 o
   0  -7   3       39.08       37.87      1.46 o
   1  -7   3        0.83       -0.26      0.41 o
   2  -7   3      111.03      105.88      2.30 o
   3  -7   3       93.95       94.04      2.07 o
   4  -7   3        0.24        0.81      0.47 o
   5  -7   3       13.76       14.76      1.07 o
   6  -7   3        3.30        4.12      0.69 o
   7  -7   3       11.22       14.82      1.06 o
   8  -7   3        5.76        6.20      0.81 o
 -10  -6   3        5.22        4.49      1.06 o
  -9  -6   3       12.34       12.22      1.19 o
  -8  -6   3        4.63        3.46      0.67 o
  -7  -6   3       15.36       15.31      1.21 o
  -6  -6   3      103.37      109.47      2.85 o
  -5  -6   3      161.73      161.55      3.54 o
  -4  -6   3       30.45       26.89      1.47 o
  -3  -6   3       26.39       25.31      0.97 o
  -2  -6   3      126.97      130.62      2.59 o
  -1  -6   3       23.66       24.33      0.95 o
   0  -6   3       81.55       92.92      2.03 o
   1  -6   3       18.44       18.46      0.75 o
   2  -6   3       21.45       21.61      1.38 o
   3  -6   3      179.18      173.44      2.75 o
   4  -6   3       51.41       53.99      1.37 o
   5  -6   3       26.76       26.09      1.10 o
   6  -6   3       40.81       42.52      1.39 o
   7  -6   3        3.55        3.70      0.62 o
   8  -6   3       10.72       10.77      0.91 o
   9  -6   3        0.87        1.32      0.70 o
 -11  -5   3        0.15        0.83      0.61 o
 -10  -5   3        9.42       10.17      0.95 o
  -9  -5   3       10.14        9.97      0.90 o
  -8  -5   3       16.81       16.50      0.92 o
  -7  -5   3       12.82       11.15      0.81 o
  -6  -5   3       87.39       84.17      1.91 o
  -5  -5   3       51.07       49.16      1.31 o
  -4  -5   3        9.02        9.21      0.95 o
  -3  -5   3       32.35       34.34      1.09 o
  -2  -5   3       24.47       27.54      0.87 o
  -1  -5   3      190.48      187.82      3.57 o
   0  -5   3       15.36       14.27      0.66 o
   1  -5   3      183.98      185.92      3.09 o
   2  -5   3        7.12        7.19      0.47 o
   3  -5   3        1.72        1.17      0.28 o
   4  -5   3      107.99       99.65      1.83 o
   5  -5   3        0.01       -0.04      0.28 o
   6  -5   3       78.62       76.18      1.70 o
   7  -5   3       23.21       21.15      1.00 o
   8  -5   3        9.59       10.91      0.96 o
   9  -5   3        0.22        1.67      0.57 o
  10  -5   3        1.51        1.42      0.65 o
 -12  -4   3        9.71        9.76      1.21 o
 -11  -4   3        1.67        2.96      0.66 o
 -10  -4   3        5.82        6.60      0.80 o
  -9  -4   3       23.33       21.77      1.20 o
  -8  -4   3       98.78       98.51      2.13 o
  -7  -4   3       10.61       11.44      0.59 o
  -6  -4   3       92.34       95.40      1.97 o
  -5  -4   3        5.29        6.82      0.53 o
  -4  -4   3       68.33       68.54      1.50 o
  -3  -4   3       37.96       38.59      0.94 o
  -2  -4   3      180.17      191.82      2.96 o
  -1  -4   3      242.39      266.20      4.15 o
   0  -4   3       54.72       63.28      1.37 o
   1  -4   3      415.35      404.72      5.79 o
   2  -4   3      262.92      266.33      3.92 o
   3  -4   3      187.20      184.97      2.60 o
   4  -4   3       67.88       68.24      1.41 o
   5  -4   3        5.14        5.99      0.44 o
   6  -4   3       74.36       73.94      1.46 o
   7  -4   3        2.67        3.07      0.41 o
   8  -4   3       74.46       69.63      1.76 o
   9  -4   3        1.64        1.82      0.61 o
  10  -4   3        6.92        7.58      0.75 o
  11  -4   3        6.12        6.16      0.80 o
 -12  -3   3        6.77       10.90      1.37 o
 -11  -3   3        4.68        5.47      0.75 o
 -10  -3   3       15.81       13.79      1.02 o
  -9  -3   3       25.91       26.03      1.54 o
  -8  -3   3       41.00       39.10      1.03 o
  -7  -3   3      110.78      116.33      2.13 o
  -6  -3   3        0.85        6.12      0.67 o
  -5  -3   3       42.19       40.91      0.94 o
  -4  -3   3       12.33       16.56      0.67 o
  -3  -3   3       55.94       55.03      1.10 o
  -2  -3   3      154.75      173.77      2.62 o
  -1  -3   3      132.45      136.69      2.01 o
   0  -3   3      109.75      134.20      1.90 o
   1  -3   3      843.05      859.35     10.74 o
   2  -3   3      971.94     1037.00     12.90 o
   3  -3   3       66.50       72.73      1.33 o
   4  -3   3        7.65        6.63      0.36 o
   5  -3   3       39.06       43.04      0.89 o
   6  -3   3       33.49       39.51      0.90 o
   7  -3   3       52.09       46.48      1.15 o
   8  -3   3       12.27       12.30      0.81 o
   9  -3   3        2.89        5.51      0.59 o
  10  -3   3        0.22       -0.15      0.42 o
  11  -3   3        3.87        4.95      0.76 o
 -12  -2   3       10.59       10.83      1.44 o
 -11  -2   3        1.33        0.82      0.54 o
 -10  -2   3        0.60        0.34      0.45 o
  -9  -2   3       14.59       14.89      0.80 o
  -8  -2   3       86.22       84.55      1.66 o
  -7  -2   3      129.49      137.60      2.25 o
  -6  -2   3       18.32       18.61      0.63 o
  -5  -2   3      100.31      102.70      1.78 o
  -4  -2   3      269.71      278.29      3.50 o
  -3  -2   3      607.68      618.49      7.45 o
  -2  -2   3      304.99      294.80      3.78 o
  -1  -2   3      475.51      471.35      5.90 o
   0  -2   3      136.02      127.52      1.77 o
   1  -2   3       68.25       73.22      1.11 o
   2  -2   3      313.79      330.54      3.89 o
   3  -2   3      529.66      573.81      7.19 o
   4  -2   3       98.22      103.72      1.44 o
   5  -2   3      154.37      171.20      2.47 o
   6  -2   3       19.69       22.46      0.57 o
   7  -2   3       60.62       63.27      1.26 o
   8  -2   3       26.17       26.28      0.75 o
   9  -2   3       63.67       60.33      1.56 o
  10  -2   3        9.08        8.15      0.71 o
  11  -2   3        1.54        1.07      0.73 o
  12  -2   3        3.76        4.18      1.04 o
 -13  -1   3        2.88        3.19      0.96 o
 -12  -1   3       13.87       15.79      2.35 o
 -11  -1   3        5.08        5.66      0.71 o
 -10  -1   3       15.92       17.29      0.99 o
  -9  -1   3       99.63      103.16      2.16 o
  -8  -1   3       29.14       28.26      0.90 o
  -7  -1   3      274.05      272.42      4.03 o
  -6  -1   3       11.83       10.52      0.45 o
  -5  -1   3      544.86      547.74      7.59 o
  -4  -1   3      347.63      399.04      5.29 o
  -3  -1   3     1892.77     1872.25     26.04 o
  -2  -1   3      639.74      597.78      8.32 o
  -1  -1   3     1628.20     1522.83     19.59 o
   0  -1   3      129.40      131.73      1.84 o
   1  -1   3      225.76      212.99      2.67 o
   2  -1   3      314.38      300.67      4.45 o
   3  -1   3     1029.42     1080.34     12.33 o
   4  -1   3       13.00       13.34      0.31 o
   5  -1   3      166.19      174.18      2.36 o
   6  -1   3      110.48      117.09      1.88 o
   7  -1   3       10.62        9.90      0.39 o
   8  -1   3       84.43       78.97      1.60 o
   9  -1   3        7.59        8.74      0.61 o
  10  -1   3        7.49        8.41      0.71 o
  11  -1   3        2.94        2.67      0.77 o
  12  -1   3        3.06        2.24      0.85 o
 -13   0   3       52.15       55.23      2.12 o
 -12   0   3        9.17        8.97      0.89 o
 -11   0   3       53.31       53.94      1.91 o
 -10   0   3        5.43        5.70      0.64 o
  -9   0   3        5.94        6.70      0.61 o
  -8   0   3        1.82        1.36      0.32 o
  -7   0   3       47.27       40.70      0.96 o
  -6   0   3      227.46      264.92      4.11 o
  -5   0   3       35.92       40.48      0.73 o
  -4   0   3        0.14        0.46      0.13 o
  -3   0   3       70.76       83.21      1.24 o
  -2   0   3      243.12      222.65      2.80 o
  -1   0   3     4536.79     4284.40     68.69 o
   0   0   3     3222.72     3116.83     66.31 o
   1   0   3      234.30      240.30      3.66 o
   2   0   3       49.30       50.33      0.68 o
   3   0   3      672.38      721.27      8.93 o
   4   0   3       26.00       24.76      0.45 o
   5   0   3      198.96      192.78      2.58 o
   6   0   3       93.40       97.76      1.73 o
   7   0   3      184.92      193.95      3.00 o
   8   0   3       57.97       58.23      1.27 o
   9   0   3       48.71       54.21      1.33 o
  10   0   3        0.01       -0.41      0.41 o
  11   0   3        0.84        1.62      0.56 o
  12   0   3       28.79       32.18      1.82 o
 -13   1   3        2.87        2.91      0.72 o
 -12   1   3       13.91       15.21      1.11 o
 -11   1   3        5.07        5.87      0.74 o
 -10   1   3       15.94       19.86      1.84 o
  -9   1   3       99.55       99.19      2.09 o
  -8   1   3       29.21       30.44      0.94 o
  -7   1   3      274.15      277.76      4.64 o
  -6   1   3       11.87       10.42      0.48 o
  -5   1   3      545.72      540.89      7.17 o
  -4   1   3      347.35      390.96      5.75 o
  -3   1   3     1892.51     1811.37     24.91 o
  -2   1   3      639.89      600.80      8.15 o
  -1   1   3     1628.96     1501.33     20.33 o
   0   1   3      129.39      130.89      2.31 o
   1   1   3      225.89      210.64      2.93 o
   2   1   3      314.41      301.59      4.17 o
   3   1   3     1029.53     1076.11     13.64 o
   4   1   3       13.04       13.65      0.42 o
   5   1   3      166.25      178.35      2.83 o
   6   1   3      110.61      115.79      1.97 o
   7   1   3       10.59        9.79      0.45 o
   8   1   3       84.29       78.05      1.55 o
   9   1   3        7.59        8.27      0.62 o
  10   1   3        7.47        8.66      0.79 o
  11   1   3        2.93        1.87      0.89 o
  12   1   3        3.05        2.36      0.77 o
 -12   2   3       10.57        7.30      0.84 o
 -11   2   3        1.31        1.43      0.53 o
 -10   2   3        0.60        1.67      0.46 o
  -9   2   3       14.62       17.18      0.91 o
  -8   2   3       86.33       85.87      1.86 o
  -7   2   3      129.42      135.98      2.56 o
  -6   2   3       18.39       20.15      0.63 o
  -5   2   3      100.36       98.88      1.64 o
  -4   2   3      270.18      273.84      3.75 o
  -3   2   3      607.50      609.48      8.37 o
  -2   2   3      305.13      299.41      4.42 o
  -1   2   3      475.43      466.78      6.75 o
   0   2   3      135.64      126.49      1.76 o
   1   2   3       68.19       71.86      1.09 o
   2   2   3      313.87      322.41      4.73 o
   3   2   3      529.85      569.02     10.11 o
   4   2   3       98.37      104.82      1.67 o
   5   2   3      154.39      169.53      2.60 o
   6   2   3       19.75       21.61      0.66 o
   7   2   3       60.80       64.79      1.46 o
   8   2   3       26.25       24.99      0.89 o
   9   2   3       63.62       59.35      1.65 o
  10   2   3        9.07        8.82      0.95 o
  11   2   3        1.54        1.70      0.67 o
  12   2   3        3.75        2.88      1.69 o
 -12   3   3        6.76        8.18      0.87 o
 -11   3   3        4.67        6.40      0.78 o
 -10   3   3       15.76       15.27      0.98 o
  -9   3   3       25.90       25.46      1.15 o
  -8   3   3       40.94       38.84      1.15 o
  -7   3   3      110.75      114.40      2.28 o
  -6   3   3        0.85        6.47      0.72 o
  -5   3   3       42.35       40.20      0.84 o
  -4   3   3       12.29       13.95      0.53 o
  -3   3   3       55.98       54.62      0.92 o
  -2   3   3      154.72      171.85      2.45 o
  -1   3   3      132.56      130.96      1.99 o
   0   3   3      109.60      125.63      2.12 o
   1   3   3      843.32      843.44     11.14 o
   2   3   3      972.59     1005.19     13.66 o
   3   3   3       66.62       70.36      1.17 o
   4   3   3        7.61        6.16      0.37 o
   5   3   3       39.11       40.36      0.96 o
   6   3   3       33.45       37.20      0.95 o
   7   3   3       52.07       45.56      1.21 o
   8   3   3       12.21       12.39      0.73 o
   9   3   3        2.89        5.20      0.66 o
  10   3   3        0.22        0.62      0.51 o
  11   3   3        3.86        3.41      0.87 o
 -12   4   3        9.71       10.30      1.64 o
 -11   4   3        1.68        2.89      0.79 o
 -10   4   3        5.80        5.70      0.73 o
  -9   4   3       23.32       21.73      1.06 o
  -8   4   3       98.83       94.95      2.18 o
  -7   4   3       10.57        9.56      0.59 o
  -6   4   3       92.53       92.06      1.80 o
  -5   4   3        5.30        6.09      0.45 o
  -4   4   3       68.18       65.54      1.25 o
  -3   4   3       38.01       36.93      0.83 o
  -2   4   3      180.42      186.42      2.85 o
  -1   4   3      241.98      261.39      3.65 o
   0   4   3       54.58       61.76      1.15 o
   1   4   3      415.57      407.02      5.52 o
   2   4   3      262.59      265.57      3.93 o
   3   4   3      187.24      181.21      2.80 o
   4   4   3       67.88       67.78      1.40 o
   5   4   3        5.15        6.65      0.47 o
   6   4   3       74.42       72.23      1.63 o
   7   4   3        2.63        3.18      0.42 o
   8   4   3       74.30       71.24      2.05 o
   9   4   3        1.65        1.85      0.56 o
  10   4   3        6.90        6.29      0.89 o
  11   4   3        6.14        5.94      1.06 o
 -11   5   3        0.15        0.14      0.64 o
 -10   5   3        9.40        8.22      0.86 o
  -9   5   3       10.12        8.77      0.83 o
  -8   5   3       16.80       16.43      1.09 o
  -7   5   3       12.81       11.06      0.70 o
  -6   5   3       87.29       82.96      1.76 o
  -5   5   3       51.00       48.31      1.20 o
  -4   5   3        9.03        8.18      0.54 o
  -3   5   3       32.41       33.97      0.97 o
  -2   5   3       24.51       26.40      0.77 o
  -1   5   3      190.23      182.69      3.04 o
   0   5   3       15.41       15.98      0.61 o
   1   5   3      183.81      179.84      2.99 o
   2   5   3        7.09        6.67      0.44 o
   3   5   3        1.72        0.71      0.30 o
   4   5   3      107.99       99.82      1.91 o
   5   5   3        0.01       -0.04      0.30 o
   6   5   3       78.56       75.35      1.66 o
   7   5   3       23.15       20.38      0.98 o
   8   5   3        9.60        8.62      0.75 o
   9   5   3        0.22       -0.06      0.56 o
  10   5   3        1.51        2.04      0.69 o
 -10   6   3        5.21        5.89      0.89 o
  -9   6   3       12.33       10.86      1.03 o
  -8   6   3        4.61        3.85      0.62 o
  -7   6   3       15.37       11.80      0.80 o
  -6   6   3      103.22      103.66      2.51 o
  -5   6   3      161.83      157.98      3.43 o
  -4   6   3       30.44       26.69      1.10 o
  -3   6   3       26.45       24.72      0.94 o
  -2   6   3      126.77      129.75      2.50 o
  -1   6   3       23.72       21.16      0.77 o
   0   6   3       81.57       88.01      1.89 o
   1   6   3       18.39       17.99      0.73 o
   2   6   3       21.53       22.17      0.80 o
   3   6   3      179.02      168.21      2.99 o
   4   6   3       51.52       50.85      1.36 o
   5   6   3       26.79       28.88      1.17 o
   6   6   3       40.76       39.96      1.47 o
   7   6   3        3.55        3.83      0.65 o
   8   6   3       10.73       11.79      1.24 o
   9   6   3        0.86        1.51      0.70 o
  -9   7   3        9.51        9.51      1.16 o
  -8   7   3       16.96       16.97      1.43 o
  -7   7   3        0.86        0.81      0.56 o
  -6   7   3        6.78        7.35      0.80 o
  -5   7   3        2.59        2.43      0.54 o
  -4   7   3       15.31       14.93      1.05 o
  -3   7   3       64.75       59.68      1.71 o
  -2   7   3       17.45       18.37      0.92 o
  -1   7   3        2.21        1.64      0.42 o
   0   7   3       39.11       35.44      1.16 o
   1   7   3        0.84       -0.11      0.35 o
   2   7   3      111.05      105.34      2.49 o
   3   7   3       93.82       92.44      2.49 o
   4   7   3        0.24        0.18      0.44 o
   5   7   3       13.78       14.31      1.02 o
   6   7   3        3.31        2.82      0.70 o
   7   7   3       11.21       12.85      1.18 o
   8   7   3        5.77        5.24      0.93 o
  -8   8   3        9.21        8.20      1.15 o
  -7   8   3       36.64       36.71      2.61 o
  -6   8   3        0.13        0.49      0.68 o
  -5   8   3        8.87        7.30      1.29 o
  -4   8   3       23.37       25.87      1.53 o
  -3   8   3        6.02        7.01      1.22 o
  -2   8   3       22.87       21.91      1.43 o
  -1   8   3       15.92       17.23      1.24 o
   0   8   3       17.65       14.47      1.29 o
   1   8   3       12.58       13.10      0.95 o
   2   8   3       79.82       83.38      2.59 o
   3   8   3        4.03        3.51      0.74 o
   4   8   3        5.02        5.34      0.83 o
   5   8   3        6.55        6.45      1.05 o
   6   8   3        2.93        3.01      0.79 o
   7   8   3       14.85       15.15      1.31 o
  -6   9   3        5.54        7.80      1.08 o
  -5   9   3        1.78        2.54      0.79 o
  -4   9   3        0.72        0.74      0.67 o
  -3   9   3        4.52        4.88      1.61 o
  -2   9   3        6.44        7.04      0.99 o
  -1   9   3       16.08       17.81      1.43 o
   0   9   3        1.82        0.82      0.70 o
   1   9   3       12.17       13.78      1.25 o
   2   9   3       10.03        7.96      1.21 o
   3   9   3        3.58        4.33      0.82 o
   4   9   3        3.73        3.52      1.83 o
   5   9   3        7.62        7.20      1.03 o
  -2  10   3        5.63        5.58      0.96 o
  -1  10   3        6.73        5.98      1.77 o
   0  10   3        9.00        8.07      1.05 o
   1  10   3        5.03        3.87      0.91 o
  -5  -9   4        0.82        1.68      0.90 o
  -4  -9   4        2.31        1.74      0.70 o
  -3  -9   4        6.52        7.10      0.97 o
  -2  -9   4        4.49        4.80      0.85 o
  -1  -9   4        2.54        3.23      0.79 o
   0  -9   4        5.57        6.18      0.89 o
   1  -9   4        0.51       -0.37      1.03 o
   2  -9   4        4.88        4.93      0.95 o
   3  -9   4        1.25        0.09      0.91 o
   4  -9   4       10.20       10.98      1.69 o
  -7  -8   4        1.91        2.04      0.93 o
  -6  -8   4       13.00       13.06      1.15 o
  -5  -8   4       27.53       28.68      1.86 o
  -4  -8   4        8.66        8.84      0.86 o
  -3  -8   4       32.75       31.51      1.72 o
  -2  -8   4       26.57       30.57      1.43 o
  -1  -8   4       28.24       25.82      1.53 o
   0  -8   4        8.83       10.71      1.17 o
   1  -8   4       25.25       25.85      1.72 o
   2  -8   4        6.25        5.71      0.80 o
   3  -8   4       26.06       28.14      1.51 o
   4  -8   4        9.43       10.52      1.24 o
   5  -8   4        4.35        5.30      0.91 o
   6  -8   4       11.16       13.76      1.23 o
  -9  -7   4        4.02        3.74      0.93 o
  -8  -7   4        5.62        5.29      0.97 o
  -7  -7   4       34.98       34.58      1.63 o
  -6  -7   4        7.52        6.90      0.81 o
  -5  -7   4       18.67       19.48      1.24 o
  -4  -7   4       36.03       36.43      1.49 o
  -3  -7   4        3.78        4.46      0.61 o
  -2  -7   4        3.28        3.79      0.52 o
  -1  -7   4       33.50       33.21      1.24 o
   0  -7   4        1.36        0.65      0.48 o
   1  -7   4       21.59       20.08      1.13 o
   2  -7   4       73.87       79.79      1.96 o
   3  -7   4       79.32       75.37      1.89 o
   4  -7   4       11.30       11.97      0.87 o
   5  -7   4        7.23       10.01      1.50 o
   6  -7   4        4.76        5.03      0.92 o
   7  -7   4       17.33       20.94      1.47 o
   8  -7   4        7.48        9.14      1.63 o
 -10  -6   4        6.24        8.71      1.15 o
  -9  -6   4        0.81        0.16      0.65 o
  -8  -6   4        1.92        1.80      0.51 o
  -7  -6   4       46.37       47.68      1.80 o
  -6  -6   4       11.68       12.10      1.33 o
  -5  -6   4       37.34       34.50      1.23 o
  -4  -6   4       48.42       48.94      1.30 o
  -3  -6   4       83.48       84.61      1.80 o
  -2  -6   4       51.64       50.11      1.27 o
  -1  -6   4      124.84      128.38      2.41 o
   0  -6   4        1.59        2.09      0.41 o
   1  -6   4      101.38      101.15      2.01 o
   2  -6   4       41.86       42.17      1.16 o
   3  -6   4       37.32       37.64      0.95 o
   4  -6   4       70.19       68.98      1.67 o
   5  -6   4       38.32       35.64      1.50 o
   6  -6   4        2.26        2.64      0.50 o
   7  -6   4        2.30        4.18      0.63 o
   8  -6   4        6.61        9.27      1.00 o
   9  -6   4        0.88        1.06      0.76 o
 -11  -5   4       37.55       46.04      2.25 o
 -10  -5   4        2.34        1.85      0.62 o
  -9  -5   4        4.52        6.09      0.77 o
  -8  -5   4        1.24        1.09      0.45 o
  -7  -5   4       32.40       29.18      1.03 o
  -6  -5   4      125.06      119.19      2.44 o
  -5  -5   4       44.37       43.80      1.15 o
  -4  -5   4        0.07        0.11      0.29 o
  -3  -5   4       13.48       13.59      0.70 o
  -2  -5   4       59.38       60.88      1.34 o
  -1  -5   4       36.12       36.08      0.96 o
   0  -5   4       81.82       83.96      1.84 o
   1  -5   4      110.40      100.90      1.90 o
   2  -5   4       29.07       26.27      0.79 o
   3  -5   4      287.82      288.85      4.13 o
   4  -5   4       30.61       26.79      0.83 o
   5  -5   4      144.30      140.58      2.42 o
   6  -5   4       34.46       32.14      1.09 o
   7  -5   4        2.62        2.21      0.46 o
   8  -5   4        8.48        9.06      0.79 o
   9  -5   4       14.89       18.46      1.32 o
  10  -5   4        9.27        8.80      1.75 o
 -11  -4   4        0.64        0.36      0.57 o
 -10  -4   4        1.51        1.80      0.76 o
  -9  -4   4        1.35        1.20      0.45 o
  -8  -4   4       71.30       74.44      1.74 o
  -7  -4   4       37.52       38.06      1.03 o
  -6  -4   4       76.62       79.29      1.52 o
  -5  -4   4       22.29       24.19      0.93 o
  -4  -4   4       11.28       12.82      0.57 o
  -3  -4   4       57.13       62.31      1.43 o
  -2  -4   4       73.78       78.16      1.49 o
  -1  -4   4       79.34       75.39      1.53 o
   0  -4   4       24.53       28.75      0.77 o
   1  -4   4       67.52       76.22      1.90 o
   2  -4   4       26.25       26.66      0.65 o
   3  -4   4       88.29       83.62      1.41 o
   4  -4   4      134.31      148.45      2.29 o
   5  -4   4        4.48        3.51      0.34 o
   6  -4   4        1.45        1.24      0.29 o
   7  -4   4       65.24       61.40      1.44 o
   8  -4   4       10.90       10.84      0.71 o
   9  -4   4        3.83        2.62      0.53 o
  10  -4   4        3.95        3.26      0.71 o
  11  -4   4       16.43       15.02      2.53 o
 -12  -3   4        5.04        6.73      1.06 o
 -11  -3   4        5.12        6.83      0.80 o
 -10  -3   4       10.62       10.52      0.86 o
  -9  -3   4       38.53       37.82      1.16 o
  -8  -3   4       54.06       55.12      1.27 o
  -7  -3   4       60.76       57.10      1.19 o
  -6  -3   4       34.71       36.88      1.06 o
  -5  -3   4        8.88       10.00      0.42 o
  -4  -3   4      125.13      128.42      2.16 o
  -3  -3   4       86.57       99.74      1.90 o
  -2  -3   4        2.23        2.26      0.21 o
  -1  -3   4      281.34      298.81      4.45 o
   0  -3   4      136.49      143.69      2.18 o
   1  -3   4      143.83      140.39      2.28 o
   2  -3   4       62.49       66.34      1.15 o
   3  -3   4      217.88      228.37      3.04 o
   4  -3   4      300.07      302.01      3.99 o
   5  -3   4        2.23        2.11      0.25 o
   6  -3   4       38.81       41.17      0.97 o
   7  -3   4       12.41        9.38      0.51 o
   8  -3   4       86.84       82.42      1.74 o
   9  -3   4        0.13       -0.07      0.39 o
  10  -3   4        8.35        7.53      0.72 o
  11  -3   4        0.84        1.32      0.92 o
 -12  -2   4        5.26        6.13      0.79 o
 -11  -2   4        3.10        3.22      0.62 o
 -10  -2   4       56.59       57.38      1.92 o
  -9  -2   4        4.53        5.47      0.65 o
  -8  -2   4       10.31        8.18      0.53 o
  -7  -2   4       95.45       96.77      1.81 o
  -6  -2   4      173.53      183.97      2.84 o
  -5  -2   4       17.52       18.96      0.52 o
  -4  -2   4       54.18       58.84      0.95 o
  -3  -2   4      129.12      133.90      1.84 o
  -2  -2   4       42.88       43.60      0.65 o
  -1  -2   4       34.05       35.91      0.55 o
   0  -2   4       98.10      109.92      1.48 o
   1  -2   4       35.71       37.79      1.05 o
   2  -2   4      175.39      177.78      3.01 o
   3  -2   4      323.95      338.40      4.16 o
   4  -2   4        3.46        5.55      0.27 o
   5  -2   4        7.16        7.32      0.30 o
   6  -2   4       11.52       12.46      0.42 o
   7  -2   4       19.00       18.34      0.59 o
   8  -2   4       53.85       53.25      1.13 o
   9  -2   4        0.08       -0.33      0.33 o
  10  -2   4       19.30       19.20      1.15 o
  11  -2   4        0.52       -0.58      0.58 o
 -12  -1   4       18.97       22.08      1.92 o
 -11  -1   4       16.84       17.77      1.14 o
 -10  -1   4       12.95       13.18      0.86 o
  -9  -1   4       17.16       18.32      0.98 o
  -8  -1   4       58.97       63.53      1.34 o
  -7  -1   4       84.94       85.23      1.61 o
  -6  -1   4      104.93      106.37      2.08 o
  -5  -1   4        4.43        3.20      0.22 o
  -4  -1   4       41.96       44.46      0.84 o
  -3  -1   4      119.26      111.53      1.40 o
  -2  -1   4     1145.36     1166.35     18.11 o
  -1  -1   4      554.19      545.33      7.74 o
   0  -1   4      867.06      897.09     12.71 o
   1  -1   4      121.28      124.08      1.84 o
   2  -1   4      410.51      406.21      5.06 o
   3  -1   4      238.09      238.92      3.58 o
   4  -1   4       57.64       63.05      0.88 o
   5  -1   4      138.11      132.17      1.77 o
   6  -1   4      184.27      176.00      2.44 o
   7  -1   4       53.72       52.72      1.00 o
   8  -1   4        8.68        8.31      0.41 o
   9  -1   4      109.40      104.30      2.25 o
  10  -1   4        9.11        8.90      0.96 o
  11  -1   4        2.78        2.79      0.96 o
  12  -1   4        7.28        9.59      1.35 o
 -13   0   4        0.67        1.84      1.43 o
 -12   0   4        9.48       12.58      1.03 o
 -11   0   4        9.75       12.50      0.96 o
 -10   0   4       34.75       39.07      1.38 o
  -9   0   4        0.93        0.91      0.34 o
  -8   0   4        0.52        0.70      0.29 o
  -7   0   4       87.89       88.21      1.77 o
  -6   0   4        0.53        0.73      0.19 o
  -5   0   4        0.10        0.40      0.13 o
  -4   0   4      274.97      304.83      3.75 o
  -3   0   4      713.14      732.04      8.70 o
  -2   0   4       22.09       19.46      0.36 o
  -1   0   4      879.57      918.30     17.45 o
   0   0   4      130.91      132.54      2.95 o
   1   0   4       94.12       93.16      1.48 o
   2   0   4      250.45      261.59      3.24 o
   3   0   4      197.05      180.84      2.34 o
   4   0   4        6.03        8.66      0.29 o
   5   0   4       24.27       25.64      0.55 o
   6   0   4      185.38      187.19      2.67 o
   7   0   4       87.25       85.53      1.43 o
   8   0   4       53.21       52.02      1.17 o
   9   0   4        8.56        7.49      0.62 o
  10   0   4       15.44       16.41      1.06 o
  11   0   4       13.12       13.39      1.17 o
  12   0   4        1.51        1.22      0.84 o
 -12   1   4       18.96       22.38      2.39 o
 -11   1   4       16.85       16.88      1.09 o
 -10   1   4       12.97       12.69      0.84 o
  -9   1   4       17.09       17.42      0.83 o
  -8   1   4       58.94       63.39      1.47 o
  -7   1   4       85.04       87.71      1.66 o
  -6   1   4      104.97      106.22      1.85 o
  -5   1   4        4.42        4.06      0.40 o
  -4   1   4       41.96       44.01      0.73 o
  -3   1   4      119.45      109.38      1.48 o
  -2   1   4     1145.97     1119.21     14.36 o
  -1   1   4      554.58      539.56      9.45 o
   0   1   4      866.92      866.67     17.84 o
   1   1   4      121.51      120.79      2.12 o
   2   1   4      410.89      405.70      5.31 o
   3   1   4      238.01      235.92      3.17 o
   4   1   4       57.68       63.51      1.02 o
   5   1   4      138.11      132.64      2.06 o
   6   1   4      184.42      182.12      2.95 o
   7   1   4       53.73       52.27      1.14 o
   8   1   4        8.66        8.20      0.54 o
   9   1   4      109.24      108.36      2.71 o
  10   1   4        9.12        7.43      0.77 o
  11   1   4        2.79        2.18      0.68 o
  12   1   4        7.27        8.38      1.32 o
 -12   2   4        5.25        4.68      1.21 o
 -11   2   4        3.11        3.52      0.62 o
 -10   2   4       56.57       55.45      1.74 o
  -9   2   4        4.53        4.91      0.53 o
  -8   2   4       10.30        8.87      0.57 o
  -7   2   4       95.49       93.13      1.89 o
  -6   2   4      173.48      178.59      2.77 o
  -5   2   4       17.48       18.13      0.52 o
  -4   2   4       54.15       57.73      0.97 o
  -3   2   4      129.14      128.20      1.92 o
  -2   2   4       42.86       43.02      0.75 o
  -1   2   4       34.15       35.57      0.79 o
   0   2   4       97.97      107.85      1.81 o
   1   2   4       35.81       38.40      0.76 o
   2   2   4      175.30      174.92      2.52 o
   3   2   4      324.20      337.58      5.00 o
   4   2   4        3.47        5.00      0.30 o
   5   2   4        7.16        8.20      0.40 o
   6   2   4       11.54       13.17      0.54 o
   7   2   4       19.04       17.43      0.66 o
   8   2   4       53.86       54.39      1.44 o
   9   2   4        0.08       -0.30      0.38 o
  10   2   4       19.35       21.23      1.40 o
  11   2   4        0.52        0.68      0.73 o
 -12   3   4        5.03        3.62      0.84 o
 -11   3   4        5.10        5.26      0.72 o
 -10   3   4       10.59       10.96      0.93 o
  -9   3   4       38.49       34.99      1.31 o
  -8   3   4       54.08       54.66      1.40 o
  -7   3   4       60.66       56.32      1.37 o
  -6   3   4       34.86       34.58      0.92 o
  -5   3   4        8.87        9.43      0.42 o
  -4   3   4      125.10      125.19      1.99 o
  -3   3   4       86.41       97.57      1.56 o
  -2   3   4        2.18        2.03      0.17 o
  -1   3   4      281.10      292.47      4.38 o
   0   3   4      136.48      141.72      2.23 o
   1   3   4      143.74      140.13      2.22 o
   2   3   4       62.66       65.53      1.14 o
   3   3   4      218.24      217.91      3.34 o
   4   3   4      300.21      305.33      5.87 o
   5   3   4        2.26        1.74      0.29 o
   6   3   4       38.87       39.12      1.04 o
   7   3   4       12.38        9.61      0.57 o
   8   3   4       86.89       82.94      2.14 o
   9   3   4        0.13       -0.02      0.43 o
  10   3   4        8.34        5.97      0.86 o
  11   3   4        0.84       -0.10      0.83 o
 -11   4   4        0.64       -0.44      0.57 o
 -10   4   4        1.51        1.97      0.58 o
  -9   4   4        1.34        0.96      0.41 o
  -8   4   4       71.36       72.91      1.79 o
  -7   4   4       37.57       36.95      1.12 o
  -6   4   4       76.62       77.29      1.71 o
  -5   4   4       22.25       22.50      0.68 o
  -4   4   4       11.31       12.46      0.54 o
  -3   4   4       57.22       60.16      1.14 o
  -2   4   4       73.75       76.04      1.76 o
  -1   4   4       79.19       73.57      1.67 o
   0   4   4       24.53       27.10      0.58 o
   1   4   4       67.40       73.99      1.30 o
   2   4   4       26.21       25.66      0.62 o
   3   4   4       88.20       80.75      1.55 o
   4   4   4      134.19      145.51      2.65 o
   5   4   4        4.48        3.62      0.35 o
   6   4   4        1.43        0.46      0.27 o
   7   4   4       65.14       60.82      1.68 o
   8   4   4       10.90       10.95      0.80 o
   9   4   4        3.84        3.14      0.69 o
  10   4   4        3.93        4.26      0.79 o
  11   4   4       16.41       16.44      1.64 o
 -11   5   4       37.56       39.97      4.16 o
 -10   5   4        2.34        2.88      0.80 o
  -9   5   4        4.52        4.71      0.74 o
  -8   5   4        1.25        1.02      0.51 o
  -7   5   4       32.30       30.15      1.07 o
  -6   5   4      124.93      116.14      2.25 o
  -5   5   4       44.46       42.24      1.07 o
  -4   5   4        0.07       -0.23      0.23 o
  -3   5   4       13.44       12.31      0.55 o
  -2   5   4       59.23       58.97      1.23 o
  -1   5   4       36.01       34.00      0.96 o
   0   5   4       81.73       80.12      1.53 o
   1   5   4      110.30       97.50      1.78 o
   2   5   4       29.16       25.79      0.88 o
   3   5   4      287.91      286.19      4.67 o
   4   5   4       30.58       27.26      0.83 o
   5   5   4      144.21      135.89      2.64 o
   6   5   4       34.37       30.80      1.21 o
   7   5   4        2.60        2.54      0.49 o
   8   5   4        8.47        8.32      0.89 o
   9   5   4       14.91       15.96      1.25 o
  10   5   4        9.25        9.22      1.06 o
 -10   6   4        6.23        7.37      0.93 o
  -9   6   4        0.81        1.25      0.64 o
  -8   6   4        1.93        2.12      0.63 o
  -7   6   4       46.36       43.95      1.67 o
  -6   6   4       11.70       11.52      0.82 o
  -5   6   4       37.27       32.99      1.24 o
  -4   6   4       48.47       48.96      1.45 o
  -3   6   4       83.42       82.80      2.48 o
  -2   6   4       51.68       47.34      1.14 o
  -1   6   4      124.83      124.90      2.31 o
   0   6   4        1.60        2.36      0.33 o
   1   6   4      101.45       98.39      1.88 o
   2   6   4       41.91       42.01      1.41 o
   3   6   4       37.28       36.93      1.21 o
   4   6   4       70.29       67.76      1.82 o
   5   6   4       38.27       36.54      1.34 o
   6   6   4        2.26        1.92      0.55 o
   7   6   4        2.31        3.75      0.71 o
   8   6   4        6.58        7.47      0.92 o
   9   6   4        0.88        0.53      0.65 o
  -9   7   4        4.04        4.65      0.91 o
  -8   7   4        5.62        5.47      0.91 o
  -7   7   4       35.05       32.96      1.81 o
  -6   7   4        7.51        6.93      0.91 o
  -5   7   4       18.69       19.28      1.29 o
  -4   7   4       35.96       34.69      2.49 o
  -3   7   4        3.81        3.60      0.55 o
  -2   7   4        3.29        3.33      0.55 o
  -1   7   4       33.49       30.77      1.22 o
   0   7   4        1.38        1.06      0.42 o
   1   7   4       21.63       20.63      1.05 o
   2   7   4       73.86       78.64      2.17 o
   3   7   4       79.25       76.98      2.20 o
   4   7   4       11.33       12.24      0.98 o
   5   7   4        7.23        8.61      0.93 o
   6   7   4        4.76        6.01      0.85 o
   7   7   4       17.37       18.75      1.38 o
   8   7   4        7.46        6.28      0.92 o
  -7   8   4        1.92        1.75      0.73 o
  -6   8   4       13.00       15.29      1.88 o
  -5   8   4       27.61       29.00      1.72 o
  -4   8   4        8.65        9.97      1.08 o
  -3   8   4       32.83       25.62      1.58 o
  -2   8   4       26.52       30.26      2.93 o
  -1   8   4       28.22       28.11      1.66 o
   0   8   4        8.83        9.50      0.89 o
   1   8   4       25.29       24.83      1.50 o
   2   8   4        6.26        6.16      0.84 o
   3   8   4       26.04       24.00      1.42 o
   4   8   4        9.44       12.78      1.22 o
   5   8   4        4.36        4.12      0.82 o
   6   8   4       11.16       14.82      1.25 o
  -5   9   4        0.82        0.40      0.68 o
  -4   9   4        2.33        2.21      0.77 o
  -3   9   4        6.53        6.78      1.00 o
  -2   9   4        4.49        4.77      1.06 o
  -1   9   4        2.53        4.23      0.80 o
   0   9   4        5.60        4.63      0.84 o
   1   9   4        0.50        0.64      0.63 o
   2   9   4        4.88        5.53      0.87 o
   3   9   4        1.26        1.27      0.65 o
   4   9   4       10.21        9.81      1.12 o
  -5  -9   5        0.28       -0.32      1.07 o
  -4  -9   5        8.08        9.62      1.25 o
  -3  -9   5        1.56        2.24      0.74 o
  -2  -9   5        8.82        9.90      1.54 o
  -1  -9   5       12.90       12.33      1.13 o
   0  -9   5        1.68        1.49      0.67 o
   1  -9   5        5.10        5.35      1.13 o
   2  -9   5        1.07        0.89      0.92 o
   3  -9   5        7.77        8.85      2.17 o
  -7  -8   5       15.41       17.76      1.86 o
  -6  -8   5        2.55        1.63      0.73 o
  -5  -8   5       18.64       19.52      1.79 o
  -4  -8   5        1.64        1.09      0.67 o
  -3  -8   5        6.98        8.25      1.92 o
  -2  -8   5       17.58       17.86      1.27 o
  -1  -8   5        4.49        4.27      0.72 o
   0  -8   5        9.28        9.81      0.91 o
   1  -8   5       10.93       10.12      1.08 o
   2  -8   5       44.56       49.82      2.21 o
   3  -8   5        3.55        4.46      1.12 o
   4  -8   5       13.88       15.14      2.44 o
   5  -8   5        7.69       11.65      2.04 o
   6  -8   5        0.33       -0.07      1.04 o
  -9  -7   5        3.90        4.79      2.03 o
  -8  -7   5       10.00        9.82      0.92 o
  -7  -7   5        2.65        2.41      0.78 o
  -6  -7   5        2.33        2.88      0.65 o
  -5  -7   5       16.44       15.56      1.12 o
  -4  -7   5       22.89       22.78      1.15 o
  -3  -7   5        6.38        7.25      0.69 o
  -2  -7   5        1.34        0.87      0.45 o
  -1  -7   5       11.30       10.57      0.69 o
   0  -7   5        8.52        7.64      0.67 o
   1  -7   5        7.95        9.18      0.82 o
   2  -7   5       23.58       25.73      1.20 o
   3  -7   5       33.88       35.89      1.48 o
   4  -7   5       16.73       18.34      1.25 o
   5  -7   5        1.25        0.54      0.64 o
   6  -7   5        1.25        0.43      0.63 o
   7  -7   5        0.84        0.87      0.67 o
 -10  -6   5        4.51        5.05      1.20 o
  -9  -6   5        0.43        0.27      0.54 o
  -8  -6   5        2.05        1.85      0.70 o
  -7  -6   5        2.13        2.29      0.55 o
  -6  -6   5       96.50      104.32      2.54 o
  -5  -6   5      113.70      112.96      2.97 o
  -4  -6   5       19.26       19.28      0.93 o
  -3  -6   5        0.39        0.51      0.32 o
  -2  -6   5       23.17       22.90      0.90 o
  -1  -6   5        1.91        1.31      0.33 o
   0  -6   5       19.49       19.14      1.29 o
   1  -6   5      122.70      112.06      2.49 o
   2  -6   5        1.08        1.73      0.38 o
   3  -6   5       41.41       41.74      1.19 o
   4  -6   5       39.05       38.84      1.19 o
   5  -6   5       16.85       16.45      0.93 o
   6  -6   5        9.82        8.95      1.12 o
   7  -6   5        2.59        2.72      0.69 o
   8  -6   5        0.19        0.61      0.79 o
   9  -6   5        0.88        0.10      0.99 o
 -11  -5   5        0.31        0.38      0.71 o
 -10  -5   5        1.68        1.72      0.60 o
  -9  -5   5        2.32        2.61      0.51 o
  -8  -5   5       35.49       37.73      1.35 o
  -7  -5   5       28.87       28.29      1.01 o
  -6  -5   5       49.07       49.26      1.26 o
  -5  -5   5       66.87       63.03      1.43 o
  -4  -5   5      123.42      119.43      2.23 o
  -3  -5   5        1.74        1.64      0.32 o
  -2  -5   5       44.74       44.83      1.09 o
  -1  -5   5       27.88       30.11      0.87 o
   0  -5   5       17.95       18.75      0.84 o
   1  -5   5       42.34       40.18      1.20 o
   2  -5   5        2.30        2.24      0.31 o
   3  -5   5       95.56       91.02      1.66 o
   4  -5   5       48.47       48.64      1.20 o
   5  -5   5       13.75       12.68      0.65 o
   6  -5   5        0.06       -0.10      0.35 o
   7  -5   5       10.42        9.34      0.85 o
   8  -5   5        4.49        3.57      0.77 o
   9  -5   5        3.51        3.91      0.91 o
 -11  -4   5        0.87        1.67      0.61 o
 -10  -4   5        6.61        6.10      0.86 o
  -9  -4   5       24.62       21.03      1.01 o
  -8  -4   5       15.76       17.99      0.82 o
  -7  -4   5       12.90       10.64      0.58 o
  -6  -4   5      286.56      282.37      4.29 o
  -5  -4   5       12.32       12.84      0.56 o
  -4  -4   5      148.92      143.14      2.33 o
  -3  -4   5      113.60      112.54      2.00 o
  -2  -4   5       47.84       49.48      1.05 o
  -1  -4   5      146.22      154.61      2.44 o
   0  -4   5       67.41       68.30      1.31 o
   1  -4   5       54.85       53.83      1.28 o
   2  -4   5       17.39       19.28      0.64 o
   3  -4   5      126.49      129.22      1.98 o
   4  -4   5       37.47       36.85      0.88 o
   5  -4   5       83.54       77.97      1.48 o
   6  -4   5       18.48       14.49      0.71 o
   7  -4   5        0.74        0.60      0.35 o
   8  -4   5       11.60       11.17      0.87 o
   9  -4   5        6.93        5.80      0.95 o
  10  -4   5        8.52        6.84      1.25 o
 -12  -3   5        6.41        7.57      1.96 o
 -11  -3   5        7.19        7.27      0.82 o
 -10  -3   5       52.20       49.37      1.92 o
  -9  -3   5        7.05        7.34      0.57 o
  -8  -3   5       63.50       64.53      1.42 o
  -7  -3   5       18.58       17.33      0.68 o
  -6  -3   5        2.73        2.29      0.28 o
  -5  -3   5       25.67       25.09      0.67 o
  -4  -3   5      103.64      100.55      1.67 o
  -3  -3   5       87.97       84.80      1.36 o
  -2  -3   5       74.88       75.40      1.20 o
  -1  -3   5       48.11       46.31      0.79 o
   0  -3   5       57.51       59.98      0.98 o
   1  -3   5      141.18      137.41      3.40 o
   2  -3   5       19.61       22.92      0.57 o
   3  -3   5      140.83      153.99      2.21 o
   4  -3   5       70.07       69.59      1.25 o
   5  -3   5       10.96       11.77      0.46 o
   6  -3   5        5.65        4.51      0.33 o
   7  -3   5       97.25       93.56      1.71 o
   8  -3   5        0.04       -0.12      0.29 o
   9  -3   5       15.27       14.37      1.01 o
  10  -3   5        2.85        3.00      0.98 o
  11  -3   5        0.48       -1.06      1.06 o
 -12  -2   5        2.46        2.74      0.72 o
 -11  -2   5       33.45       36.84      1.55 o
 -10  -2   5       44.93       45.75      1.54 o
  -9  -2   5       36.91       36.38      1.06 o
  -8  -2   5       18.80       15.19      0.64 o
  -7  -2   5       54.48       53.76      1.11 o
  -6  -2   5       14.12       15.57      0.54 o
  -5  -2   5        6.84        6.89      0.33 o
  -4  -2   5       68.69       66.75      1.09 o
  -3  -2   5      129.88      127.19      1.75 o
  -2  -2   5      725.24      713.54     11.76 o
  -1  -2   5      181.13      182.53      2.58 o
   0  -2   5       26.19       23.40      0.46 o
   1  -2   5      164.31      163.94      2.78 o
   2  -2   5      388.82      424.30      7.38 o
   3  -2   5        3.85        4.04      0.22 o
   4  -2   5      125.93      127.67      1.78 o
   5  -2   5       52.30       49.97      0.87 o
   6  -2   5        3.53        3.40      0.24 o
   7  -2   5       26.58       26.66      0.73 o
   8  -2   5       28.93       27.93      0.83 o
   9  -2   5       54.93       55.75      1.68 o
  10  -2   5        8.28        5.42      1.07 o
  11  -2   5        1.05        1.29      1.29 o
 -12  -1   5       12.10       15.25      1.29 o
 -11  -1   5        5.62        6.81      0.77 o
 -10  -1   5       18.07       16.31      0.93 o
  -9  -1   5        9.25        8.66      0.62 o
  -8  -1   5       22.61       26.10      0.79 o
  -7  -1   5       45.80       45.38      0.97 o
  -6  -1   5        1.78        2.15      0.23 o
  -5  -1   5       54.70       49.86      0.88 o
  -4  -1   5       44.09       46.19      0.78 o
  -3  -1   5      529.84      510.38      6.64 o
  -2  -1   5      125.06      120.87      2.05 o
  -1  -1   5      777.97      790.89     12.32 o
   0  -1   5      713.46      762.12     18.81 o
   1  -1   5      647.54      692.37     12.06 o
   2  -1   5      114.86      118.92      1.71 o
   3  -1   5       52.02       52.99      0.79 o
   4  -1   5       58.29       60.53      1.21 o
   5  -1   5      140.86      139.53      1.97 o
   6  -1   5       17.50       18.98      0.52 o
   7  -1   5       25.95       25.21      0.68 o
   8  -1   5      126.15      119.59      2.30 o
   9  -1   5        3.41        2.57      0.47 o
  10  -1   5       10.31        7.70      0.89 o
  11  -1   5        3.58        5.20      1.82 o
 -12   0   5        8.77        7.48      0.98 o
 -11   0   5        7.29        5.52      0.70 o
 -10   0   5        1.29        1.27      0.45 o
  -9   0   5        0.02       -0.25      0.29 o
  -8   0   5       14.21       13.83      0.83 o
  -7   0   5       41.04       44.35      1.02 o
  -6   0   5       98.72      101.97      1.79 o
  -5   0   5      165.72      179.69      2.54 o
  -4   0   5       82.45       87.52      1.25 o
  -3   0   5       64.49       65.62      1.02 o
  -2   0   5       28.99       27.79      0.51 o
  -1   0   5      609.08      610.98     12.95 o
   0   0   5      469.07      464.47     13.38 o
   1   0   5       45.24       57.48      1.12 o
   2   0   5        6.01        7.89      0.30 o
   3   0   5       46.23       47.95      0.72 o
   4   0   5        9.00        7.21      0.26 o
   5   0   5      137.97      145.21      2.20 o
   6   0   5      119.81      119.09      1.83 o
   7   0   5       32.49       28.83      0.87 o
   8   0   5        3.72        3.02      0.41 o
   9   0   5        3.94        3.81      0.50 o
  10   0   5       10.90       11.84      1.14 o
  11   0   5       20.48       19.37      1.76 o
 -12   1   5       12.12       14.75      1.23 o
 -11   1   5        5.61        6.75      0.88 o
 -10   1   5       18.06       18.40      1.15 o
  -9   1   5        9.24        8.86      0.61 o
  -8   1   5       22.57       28.74      0.92 o
  -7   1   5       45.85       47.12      1.13 o
  -6   1   5        1.80        2.22      0.25 o
  -5   1   5       54.80       50.51      0.93 o
  -4   1   5       44.06       45.31      0.88 o
  -3   1   5      529.85      514.88      7.04 o
  -2   1   5      124.88      120.95      2.59 o
  -1   1   5      778.25      777.06     17.69 o
   0   1   5      713.31      755.35     18.14 o
   1   1   5      647.47      664.97     12.05 o
   2   1   5      115.04      114.89      1.79 o
   3   1   5       52.01       52.66      0.89 o
   4   1   5       58.41       59.60      1.07 o
   5   1   5      140.93      135.86      2.24 o
   6   1   5       17.47       19.30      0.60 o
   7   1   5       25.93       23.50      0.79 o
   8   1   5      126.02      121.59      2.70 o
   9   1   5        3.43        3.10      0.56 o
  10   1   5       10.33        9.89      0.99 o
  11   1   5        3.58        3.30      0.77 o
 -12   2   5        2.44        2.90      0.84 o
 -11   2   5       33.40       36.70      1.78 o
 -10   2   5       44.90       45.24      1.65 o
  -9   2   5       36.89       36.61      1.22 o
  -8   2   5       18.80       15.68      0.73 o
  -7   2   5       54.53       53.15      1.26 o
  -6   2   5       14.17       12.77      0.51 o
  -5   2   5        6.87        6.63      0.34 o
  -4   2   5       68.67       65.56      1.11 o
  -3   2   5      129.76      123.24      1.95 o
  -2   2   5      725.46      702.87     10.76 o
  -1   2   5      181.06      178.75      3.77 o
   0   2   5       26.05       24.24      0.81 o
   1   2   5      164.25      167.38      3.27 o
   2   2   5      388.89      413.05      6.87 o
   3   2   5        3.89        4.13      0.23 o
   4   2   5      125.97      125.65      2.36 o
   5   2   5       52.28       48.08      1.36 o
   6   2   5        3.53        3.83      0.31 o
   7   2   5       26.64       27.13      0.92 o
   8   2   5       28.87       26.71      1.13 o
   9   2   5       54.95       55.45      2.12 o
  10   2   5        8.27        5.70      0.81 o
  11   2   5        1.05        0.84      0.67 o
 -12   3   5        6.41        6.35      1.57 o
 -11   3   5        7.19        7.97      1.21 o
 -10   3   5       52.19       48.37      2.07 o
  -9   3   5        7.04        6.55      0.70 o
  -8   3   5       63.41       62.63      1.50 o
  -7   3   5       18.59       17.44      0.78 o
  -6   3   5        2.71        1.79      0.28 o
  -5   3   5       25.68       25.76      0.87 o
  -4   3   5      103.62       97.17      1.67 o
  -3   3   5       87.94       81.34      1.35 o
  -2   3   5       74.81       73.63      1.26 o
  -1   3   5       48.13       46.21      1.02 o
   0   3   5       57.54       58.48      1.22 o
   1   3   5      141.52      136.10      2.51 o
   2   3   5       19.64       21.05      0.48 o
   3   3   5      140.97      154.59      2.64 o
   4   3   5       70.06       68.59      1.37 o
   5   3   5       10.95       11.27      0.53 o
   6   3   5        5.66        5.17      0.51 o
   7   3   5       97.27       95.15      2.48 o
   8   3   5        0.03       -0.18      0.44 o
   9   3   5       15.27       13.10      1.09 o
  10   3   5        2.84        3.05      0.72 o
  11   3   5        0.48       -0.11      0.74 o
 -11   4   5        0.88        0.55      0.63 o
 -10   4   5        6.59        6.71      0.93 o
  -9   4   5       24.67       21.49      1.59 o
  -8   4   5       15.76       18.09      0.96 o
  -7   4   5       12.97       11.30      0.67 o
  -6   4   5      286.80      275.64      4.48 o
  -5   4   5       12.26       12.29      0.52 o
  -4   4   5      148.86      145.84      3.02 o
  -3   4   5      113.69      106.13      2.74 o
  -2   4   5       47.74       48.01      1.10 o
  -1   4   5      146.14      151.80      2.80 o
   0   4   5       67.53       68.02      1.30 o
   1   4   5       54.74       53.38      1.10 o
   2   4   5       17.44       19.75      0.64 o
   3   4   5      126.53      131.86      2.42 o
   4   4   5       37.36       34.24      0.79 o
   5   4   5       83.54       80.32      1.94 o
   6   4   5       18.45       15.43      0.74 o
   7   4   5        0.74        1.11      0.50 o
   8   4   5       11.61        9.69      0.90 o
   9   4   5        6.95        5.40      0.96 o
  10   4   5        8.50        6.99      0.91 o
 -11   5   5        0.31        0.34      0.71 o
 -10   5   5        1.68        1.49      0.71 o
  -9   5   5        2.32        1.77      0.65 o
  -8   5   5       35.57       33.15      1.63 o
  -7   5   5       28.84       27.92      1.09 o
  -6   5   5       49.10       48.45      1.54 o
  -5   5   5       66.87       61.52      1.46 o
  -4   5   5      123.34      117.89      2.10 o
  -3   5   5        1.72        0.56      0.23 o
  -2   5   5       44.70       45.15      1.18 o
  -1   5   5       27.81       28.09      0.93 o
   0   5   5       17.92       18.39      0.75 o
   1   5   5       42.25       38.69      1.02 o
   2   5   5        2.32        2.24      0.26 o
   3   5   5       95.64       90.30      1.93 o
   4   5   5       48.52       49.68      1.60 o
   5   5   5       13.69       13.59      0.81 o
   6   5   5        0.05        0.07      0.44 o
   7   5   5       10.40        9.01      0.88 o
   8   5   5        4.50        4.06      0.70 o
   9   5   5        3.50        3.45      0.73 o
 -10   6   5        4.51        3.75      1.02 o
  -9   6   5        0.44        1.08      0.61 o
  -8   6   5        2.05        2.41      0.63 o
  -7   6   5        2.13        1.02      0.58 o
  -6   6   5       96.46      100.80      3.23 o
  -5   6   5      113.90      109.57      2.77 o
  -4   6   5       19.23       18.29      0.87 o
  -3   6   5        0.38        0.04      0.30 o
  -2   6   5       23.16       20.64      0.84 o
  -1   6   5        1.92        1.26      0.32 o
   0   6   5       19.52       16.91      0.70 o
   1   6   5      122.76      115.18      2.43 o
   2   6   5        1.07        1.30      0.34 o
   3   6   5       41.36       40.54      1.38 o
   4   6   5       39.11       35.39      1.74 o
   5   6   5       16.84       17.68      1.94 o
   6   6   5        9.81        7.87      0.87 o
   7   6   5        2.60        3.22      0.68 o
   8   6   5        0.19        2.22      0.67 o
   9   6   5        0.88        0.79      0.76 o
  -8   7   5       10.02       10.69      1.15 o
  -7   7   5        2.66        3.90      0.81 o
  -6   7   5        2.34        2.67      0.87 o
  -5   7   5       16.45       14.74      1.22 o
  -4   7   5       22.89       21.49      2.41 o
  -3   7   5        6.37        6.81      0.81 o
  -2   7   5        1.34        1.37      0.54 o
  -1   7   5       11.32        9.71      0.91 o
   0   7   5        8.54        8.14      0.80 o
   1   7   5        7.93       10.61      0.97 o
   2   7   5       23.56       21.58      1.24 o
   3   7   5       33.81       33.41      1.61 o
   4   7   5       16.74       17.36      1.76 o
   5   7   5        1.26        0.65      0.68 o
   6   7   5        1.25        1.24      0.61 o
   7   7   5        0.84        1.12      0.68 o
  -7   8   5       15.41       16.07      1.39 o
  -6   8   5        2.56        4.02      0.86 o
  -5   8   5       18.59       16.73      1.36 o
  -4   8   5        1.65        1.63      0.66 o
  -3   8   5        6.97        8.70      1.61 o
  -2   8   5       17.59       18.75      1.34 o
  -1   8   5        4.46        3.37      0.70 o
   0   8   5        9.29        9.75      0.96 o
   1   8   5       10.94       10.11      1.52 o
   2   8   5       44.51       43.14      1.90 o
   3   8   5        3.54        2.71      0.67 o
   4   8   5       13.89       14.36      1.15 o
   5   8   5        7.68        7.57      0.89 o
   6   8   5        0.33        0.60      0.61 o
  -5   9   5        0.29       -0.02      0.78 o
  -4   9   5        8.09        7.20      0.98 o
  -3   9   5        1.56        1.82      0.87 o
  -2   9   5        8.80       10.17      1.09 o
  -1   9   5       12.91       10.38      1.66 o
   0   9   5        1.67        3.02      0.71 o
   1   9   5        5.11        4.64      0.94 o
   2   9   5        1.07        0.60      0.59 o
   3   9   5        7.76        8.16      1.22 o
  -3  -9   6        2.67        3.04      1.10 o
  -2  -9   6        0.14        0.19      0.65 o
  -1  -9   6        5.01        5.07      0.94 o
   0  -9   6        7.15        8.26      1.08 o
   1  -9   6        4.34        4.90      1.19 o
  -6  -8   6       13.88       13.69      1.55 o
  -5  -8   6        2.52        0.53      0.89 o
  -4  -8   6        2.41        3.13      0.79 o
  -3  -8   6        2.56        1.49      0.70 o
  -2  -8   6        4.28        5.15      0.78 o
  -1  -8   6        3.61        1.64      0.61 o
   0  -8   6       17.40       21.10      1.60 o
   1  -8   6        6.37        8.80      1.02 o
   2  -8   6       19.29       18.25      1.79 o
   3  -8   6       11.56       13.08      1.61 o
   4  -8   6        6.57        8.85      2.07 o
  -8  -7   6        1.34        1.85      0.75 o
  -7  -7   6        4.61        6.26      0.80 o
  -6  -7   6        5.31        4.76      0.80 o
  -5  -7   6        2.59        3.41      0.72 o
  -4  -7   6        8.68        9.15      0.86 o
  -3  -7   6       23.64       23.76      1.27 o
  -2  -7   6        6.93        5.66      0.70 o
  -1  -7   6       29.48       29.89      1.33 o
   0  -7   6        6.62        6.88      0.67 o
   1  -7   6       25.10       24.91      1.31 o
   2  -7   6        1.08        0.69      0.53 o
   3  -7   6       29.13       29.35      1.87 o
   4  -7   6       24.85       28.17      1.92 o
   5  -7   6        1.33        3.55      1.47 o
   6  -7   6        2.04        2.67      1.07 o
   7  -7   6        1.21       -0.65      1.24 o
  -9  -6   6        1.70        1.63      0.72 o
  -8  -6   6        2.51        2.20      0.58 o
  -7  -6   6        6.96        6.68      0.77 o
  -6  -6   6       26.11       28.33      1.15 o
  -5  -6   6        9.64        9.52      0.72 o
  -4  -6   6        3.90        5.23      0.55 o
  -3  -6   6       11.76       17.42      0.78 o
  -2  -6   6       12.65       11.74      0.68 o
  -1  -6   6       39.11       39.48      1.16 o
   0  -6   6       86.21       95.02      2.20 o
   1  -6   6       75.94       71.63      1.81 o
   2  -6   6        0.13        0.27      0.37 o
   3  -6   6        6.87       10.82      0.71 o
   4  -6   6       20.35       23.31      1.52 o
   5  -6   6       12.54       10.02      0.99 o
   6  -6   6        9.71       11.84      1.16 o
   7  -6   6        4.55        4.96      0.97 o
   8  -6   6        4.67        4.19      1.21 o
 -10  -5   6        1.33       -0.51      0.60 o
  -9  -5   6       15.79       17.31      1.09 o
  -8  -5   6        6.54        8.05      0.72 o
  -7  -5   6       32.98       30.52      1.04 o
  -6  -5   6       57.58       60.76      1.45 o
  -5  -5   6       83.30       84.47      1.72 o
  -4  -5   6       43.04       46.21      1.21 o
  -3  -5   6       13.60       13.36      0.62 o
  -2  -5   6        0.28        0.27      0.26 o
  -1  -5   6      103.85      102.63      1.90 o
   0  -5   6       17.15       20.19      0.77 o
   1  -5   6       62.75       64.37      1.58 o
   2  -5   6       46.89       46.20      1.09 o
   3  -5   6       13.43       12.63      0.62 o
   4  -5   6       50.28       42.68      1.23 o
   5  -5   6       59.67       57.70      2.24 o
   6  -5   6        5.23        5.72      0.87 o
   7  -5   6        0.32        0.96      0.59 o
   8  -5   6        9.61       11.27      1.19 o
   9  -5   6        1.70        2.04      2.33 o
 -11  -4   6        3.26        3.96      1.20 o
 -10  -4   6        1.63        2.17      0.72 o
  -9  -4   6        3.55        3.79      0.55 o
  -8  -4   6       73.91       70.41      1.68 o
  -7  -4   6       15.33       13.14      0.65 o
  -6  -4   6       26.87       29.59      0.88 o
  -5  -4   6       78.70       74.59      1.42 o
  -4  -4   6        6.95        6.32      0.39 o
  -3  -4   6        4.35        5.13      0.34 o
  -2  -4   6       53.11       54.71      1.01 o
  -1  -4   6      157.12      148.41      2.31 o
   0  -4   6       43.50       37.88      0.88 o
   1  -4   6       17.86       17.72      0.61 o
   2  -4   6       25.94       25.77      0.93 o
   3  -4   6      162.01      161.47      2.64 o
   4  -4   6       13.66       13.32      0.57 o
   5  -4   6        4.18        3.72      0.39 o
   6  -4   6       14.70       14.95      0.76 o
   7  -4   6        2.60        3.57      0.50 o
   8  -4   6       29.60       29.98      1.34 o
   9  -4   6       16.11       14.03      2.33 o
  10  -4   6       12.57       16.40      2.53 o
 -11  -3   6       25.50       24.52      2.27 o
 -10  -3   6        3.16        3.67      0.77 o
  -9  -3   6        2.38        2.51      0.45 o
  -8  -3   6        1.45        0.56      0.29 o
  -7  -3   6       45.70       45.47      1.15 o
  -6  -3   6       21.53       25.47      0.71 o
  -5  -3   6      108.80      106.40      1.92 o
  -4  -3   6       41.17       43.55      0.97 o
  -3  -3   6       10.29       11.30      0.40 o
  -2  -3   6       73.14       69.53      1.41 o
  -1  -3   6       44.26       47.09      0.99 o
   0  -3   6       23.66       33.30      0.71 o
   1  -3   6        0.75        0.94      0.18 o
   2  -3   6       59.91       59.24      1.06 o
   3  -3   6        4.28        6.45      0.30 o
   4  -3   6      127.52      118.25      2.19 o
   5  -3   6      105.70      102.90      1.84 o
   6  -3   6       22.44       23.90      0.77 o
   7  -3   6        5.51        7.45      0.55 o
   8  -3   6        3.62        3.42      0.71 o
   9  -3   6        9.44        5.96      1.09 o
  10  -3   6        2.29        2.37      0.94 o
 -12  -2   6       16.69       16.84      3.82 o
 -11  -2   6        0.06       -0.25      0.48 o
 -10  -2   6       15.90       17.94      1.40 o
  -9  -2   6       11.11       10.09      0.64 o
  -8  -2   6        2.02        1.67      0.31 o
  -7  -2   6       37.55       40.55      1.03 o
  -6  -2   6        7.75        8.09      0.39 o
  -5  -2   6        2.13        2.74      0.24 o
  -4  -2   6      610.35      605.82      8.56 o
  -3  -2   6        9.05        9.42      0.34 o
  -2  -2   6      253.01      248.63      3.66 o
  -1  -2   6       70.65       71.09      1.13 o
   0  -2   6        4.79        5.32      0.26 o
   1  -2   6       94.76       98.41      1.73 o
   2  -2   6       67.05       67.49      1.27 o
   3  -2   6       98.42       93.69      1.45 o
   4  -2   6       11.55       10.35      0.37 o
   5  -2   6        1.37        1.33      0.21 o
   6  -2   6       77.83       73.73      1.62 o
   7  -2   6       79.19       78.42      1.63 o
   8  -2   6       13.74       14.77      1.05 o
   9  -2   6        0.17        1.02      0.77 o
  10  -2   6        2.45        3.47      0.92 o
 -12  -1   6        0.40       -0.59      0.59 o
 -11  -1   6        6.59        9.48      0.99 o
 -10  -1   6        6.88        6.29      0.79 o
  -9  -1   6        4.71        3.67      0.41 o
  -8  -1   6       15.11       14.58      0.63 o
  -7  -1   6        0.54        0.74      0.18 o
  -6  -1   6       14.35       14.52      0.55 o
  -5  -1   6       20.67       19.55      0.51 o
  -4  -1   6       56.34       54.51      1.15 o
  -3  -1   6      182.92      195.04      2.75 o
  -2  -1   6      201.05      195.25      2.83 o
  -1  -1   6      142.94      136.89      3.09 o
   0  -1   6        5.76        4.39      0.31 o
   1  -1   6        2.88        3.23      0.21 o
   2  -1   6      177.79      193.07      3.77 o
   3  -1   6      134.13      137.61      2.19 o
   4  -1   6       49.91       49.96      0.93 o
   5  -1   6       36.29       34.55      0.71 o
   6  -1   6       28.94       28.56      0.66 o
   7  -1   6       76.21       76.72      1.68 o
   8  -1   6        6.01        4.76      0.56 o
   9  -1   6        2.86        2.44      0.81 o
  10  -1   6        8.36        9.18      2.44 o
  11  -1   6        0.28        1.43      1.24 o
 -12   0   6        0.58        1.39      1.00 o
 -11   0   6        1.39        2.17      0.66 o
 -10   0   6        4.08        4.29      0.61 o
  -9   0   6        1.49        0.82      0.36 o
  -8   0   6       72.15       61.20      1.68 o
  -7   0   6       46.60       43.84      0.89 o
  -6   0   6       33.38       30.75      0.68 o
  -5   0   6       44.03       40.40      0.75 o
  -4   0   6        7.53        7.78      0.28 o
  -3   0   6       20.29       18.43      0.45 o
  -2   0   6      328.57      362.69      7.70 o
  -1   0   6       13.08       11.21      0.32 o
   0   0   6       18.69       21.12      0.65 o
   1   0   6      309.54      354.12      6.84 o
   2   0   6        7.82        9.71      0.30 o
   3   0   6        0.52        0.68      0.14 o
   4   0   6       38.00       41.60      0.75 o
   5   0   6       23.66       22.27      0.58 o
   6   0   6       64.59       60.39      1.28 o
   7   0   6       32.69       36.85      0.95 o
   8   0   6       30.12       26.95      1.23 o
   9   0   6        0.74        1.52      0.71 o
  10   0   6        0.34       -0.23      0.65 o
  11   0   6        2.16        4.05      1.43 o
 -12   1   6        0.40        0.22      0.61 o
 -11   1   6        6.60        7.22      1.49 o
 -10   1   6        6.87        4.94      0.68 o
  -9   1   6        4.69        4.15      0.49 o
  -8   1   6       15.11       13.88      0.66 o
  -7   1   6        0.55        1.03      0.24 o
  -6   1   6       14.36       14.68      0.52 o
  -5   1   6       20.60       18.75      0.47 o
  -4   1   6       56.37       53.69      0.98 o
  -3   1   6      182.82      195.48      3.15 o
  -2   1   6      201.19      197.39      3.87 o
  -1   1   6      142.77      133.53      3.79 o
   0   1   6        5.78        4.23      0.29 o
   1   1   6        2.90        2.95      0.26 o
   2   1   6      177.69      179.89      3.12 o
   3   1   6      134.08      139.39      2.19 o
   4   1   6       49.88       48.75      0.94 o
   5   1   6       36.28       37.16      0.85 o
   6   1   6       28.97       30.81      0.80 o
   7   1   6       76.19       76.09      1.85 o
   8   1   6        6.02        6.01      0.66 o
   9   1   6        2.85        3.26      0.64 o
  10   1   6        8.35        7.21      1.07 o
  11   1   6        0.28       -0.88      0.88 o
 -12   2   6       16.66       15.47      1.51 o
 -11   2   6        0.06        0.48      0.52 o
 -10   2   6       15.90       17.06      2.06 o
  -9   2   6       11.09        9.15      0.72 o
  -8   2   6        2.00        0.84      0.29 o
  -7   2   6       37.56       40.28      1.02 o
  -6   2   6        7.77        7.69      0.41 o
  -5   2   6        2.11        2.83      0.23 o
  -4   2   6      610.19      596.30      8.66 o
  -3   2   6        9.10        9.72      0.39 o
  -2   2   6      253.08      242.74      5.01 o
  -1   2   6       70.55       70.36      2.09 o
   0   2   6        4.80        4.66      0.39 o
   1   2   6       94.79      101.64      2.15 o
   2   2   6       67.08       64.82      1.64 o
   3   2   6       98.38       94.61      1.82 o
   4   2   6       11.51        9.48      0.41 o
   5   2   6        1.36        1.08      0.27 o
   6   2   6       77.82       74.22      1.91 o
   7   2   6       78.99       76.68      2.28 o
   8   2   6       13.73       13.15      0.93 o
   9   2   6        0.17        0.29      0.53 o
  10   2   6        2.44        1.96      0.81 o
 -11   3   6       25.48       24.58      1.61 o
 -10   3   6        3.16        3.51      0.70 o
  -9   3   6        2.39        1.60      0.51 o
  -8   3   6        1.45        1.40      0.44 o
  -7   3   6       45.65       45.80      1.26 o
  -6   3   6       21.54       24.79      0.87 o
  -5   3   6      108.66      108.83      2.00 o
  -4   3   6       41.16       42.69      0.89 o
  -3   3   6       10.26       11.11      0.41 o
  -2   3   6       73.06       69.20      1.41 o
  -1   3   6       44.21       46.41      1.37 o
   0   3   6       23.71       34.99      1.63 o
   1   3   6        0.75        0.62      0.30 o
   2   3   6       59.93       60.09      1.24 o
   3   3   6        4.30        6.72      0.47 o
   4   3   6      127.63      118.81      2.13 o
   5   3   6      105.73      103.24      1.83 o
   6   3   6       22.41       23.95      1.22 o
   7   3   6        5.51        7.11      0.71 o
   8   3   6        3.61        2.77      0.62 o
   9   3   6        9.43        8.57      0.92 o
  10   3   6        2.31        0.91      0.76 o
 -11   4   6        3.25        2.37      0.96 o
 -10   4   6        1.63        2.20      0.68 o
  -9   4   6        3.54        2.88      0.70 o
  -8   4   6       73.94       73.95      2.34 o
  -7   4   6       15.33       12.59      0.79 o
  -6   4   6       26.93       29.31      0.93 o
  -5   4   6       78.71       74.98      1.45 o
  -4   4   6        6.92        6.75      0.38 o
  -3   4   6        4.36        5.06      0.31 o
  -2   4   6       53.09       51.14      1.39 o
  -1   4   6      157.11      145.67      2.74 o
   0   4   6       43.47       38.94      0.97 o
   1   4   6       17.95       17.66      0.62 o
   2   4   6       25.97       26.79      0.96 o
   3   4   6      161.96      159.45      2.78 o
   4   4   6       13.67       13.36      0.52 o
   5   4   6        4.17        3.64      0.47 o
   6   4   6       14.71       15.15      0.89 o
   7   4   6        2.61        2.88      0.60 o
   8   4   6       29.60       31.28      1.56 o
   9   4   6       16.07       17.96      1.28 o
  10   4   6       12.60       15.62      2.03 o
 -10   5   6        1.32        0.75      0.66 o
  -9   5   6       15.82       15.94      1.29 o
  -8   5   6        6.54        7.52      1.27 o
  -7   5   6       32.96       29.78      1.40 o
  -6   5   6       57.61       61.60      3.14 o
  -5   5   6       83.42       79.87      2.36 o
  -4   5   6       43.06       46.52      1.43 o
  -3   5   6       13.57       14.47      0.59 o
  -2   5   6        0.27       -0.04      0.19 o
  -1   5   6      103.83       99.44      1.88 o
   0   5   6       17.13       20.87      1.11 o
   1   5   6       62.70       62.11      1.30 o
   2   5   6       46.85       46.61      1.29 o
   3   5   6       13.42       11.75      0.54 o
   4   5   6       50.26       41.25      1.47 o
   5   5   6       59.65       55.23      1.85 o
   6   5   6        5.22        5.04      0.67 o
   7   5   6        0.32        0.00      0.60 o
   8   5   6        9.62        9.19      0.98 o
   9   5   6        1.71        2.37      0.82 o
  -9   6   6        1.70        1.95      0.67 o
  -8   6   6        2.50        2.30      0.78 o
  -7   6   6        6.96        6.79      0.87 o
  -6   6   6       26.15       22.25      1.40 o
  -5   6   6        9.66        9.72      1.03 o
  -4   6   6        3.88        4.53      0.68 o
  -3   6   6       11.78       16.57      1.61 o
  -2   6   6       12.68       11.54      0.91 o
  -1   6   6       39.16       34.19      1.81 o
   0   6   6       86.24       92.53      2.51 o
   1   6   6       75.93       69.03      2.11 o
   2   6   6        0.12        0.04      0.33 o
   3   6   6        6.88       11.08      0.77 o
   4   6   6       20.38       20.43      2.14 o
   5   6   6       12.53       10.48      0.88 o
   6   6   6        9.67       11.95      1.58 o
   7   6   6        4.56        5.38      0.78 o
   8   6   6        4.66        7.27      1.13 o
  -8   7   6        1.34        2.27      0.74 o
  -7   7   6        4.64        6.65      0.94 o
  -6   7   6        5.30        5.10      0.84 o
  -5   7   6        2.58        2.84      0.66 o
  -4   7   6        8.66        8.05      0.88 o
  -3   7   6       23.64       21.22      1.25 o
  -2   7   6        6.94        5.19      0.71 o
  -1   7   6       29.47       27.76      1.70 o
   0   7   6        6.64        5.87      0.67 o
   1   7   6       25.12       23.14      1.22 o
   2   7   6        1.08        1.65      0.49 o
   3   7   6       29.15       32.84      1.54 o
   4   7   6       24.88       25.19      1.37 o
   5   7   6        1.33        1.28      0.54 o
   6   7   6        2.03        2.18      0.78 o
   7   7   6        1.21        0.79      0.68 o
  -6   8   6       13.84       12.58      1.36 o
  -5   8   6        2.52        3.34      0.75 o
  -4   8   6        2.40        3.24      0.71 o
  -3   8   6        2.57        2.17      1.13 o
  -2   8   6        4.26        5.84      0.93 o
  -1   8   6        3.62        2.14      0.81 o
   0   8   6       17.38       20.10      1.26 o
   1   8   6        6.37        7.45      0.81 o
   2   8   6       19.31       20.42      1.25 o
   3   8   6       11.57       10.60      0.94 o
   4   8   6        6.56        8.47      0.92 o
   5   8   6        5.71        5.63      1.80 o
  -3   9   6        2.69        3.74      0.78 o
  -2   9   6        0.14        0.62      0.55 o
  -1   9   6        5.01        3.91      0.75 o
   0   9   6        7.16        8.58      0.94 o
   1   9   6        4.36        4.58      0.76 o
   2   9   6        1.01        1.24      0.65 o
  -5  -8   7       20.64       22.14      1.59 o
  -4  -8   7        3.04        4.17      0.97 o
  -3  -8   7        3.90        4.84      0.98 o
  -2  -8   7        2.08        0.77      0.70 o
  -1  -8   7       20.81       22.42      1.56 o
   0  -8   7        3.90        4.40      0.84 o
   1  -8   7       27.07       25.37      2.00 o
   2  -8   7        8.04       13.64      2.21 o
   3  -8   7        2.84        1.89      1.34 o
   4  -8   7        3.52        6.17      1.98 o
  -7  -7   7        3.26        3.81      1.26 o
  -6  -7   7        1.70        0.75      0.58 o
  -5  -7   7        3.34        3.66      0.67 o
  -4  -7   7        9.27        7.41      1.08 o
  -3  -7   7        1.89        2.25      0.60 o
  -2  -7   7        3.76        4.31      0.68 o
  -1  -7   7        0.46        0.17      0.47 o
   0  -7   7       25.53       26.61      1.55 o
   1  -7   7        7.03        7.19      0.74 o
   2  -7   7       63.42       57.30      3.29 o
   3  -7   7       15.64       17.79      2.40 o
   4  -7   7       24.62       27.41      3.04 o
   5  -7   7        3.26        4.88      1.52 o
   6  -7   7        2.87        4.29      1.84 o
  -9  -6   7        4.88        5.59      1.68 o
  -8  -6   7        1.79        1.31      0.60 o
  -7  -6   7        9.57       11.77      1.00 o
  -6  -6   7        5.82        5.71      0.64 o
  -5  -6   7        0.23       -0.42      0.42 o
  -4  -6   7       16.75       18.69      0.97 o
  -3  -6   7        3.54        3.74      0.50 o
  -2  -6   7       17.16       17.59      1.20 o
  -1  -6   7       60.04       55.97      1.65 o
   0  -6   7       92.07       90.30      2.31 o
   1  -6   7        0.11        0.06      0.37 o
   2  -6   7       27.49       26.65      1.10 o
   3  -6   7       25.23       24.44      1.28 o
   4  -6   7        2.91        3.05      0.94 o
   5  -6   7        9.49       11.47      1.94 o
   6  -6   7        1.74        2.07      0.89 o
   7  -6   7        0.24        0.90      0.65 o
 -10  -5   7        1.86        1.01      0.92 o
  -9  -5   7        0.47        0.04      0.48 o
  -8  -5   7       19.22       20.55      1.29 o
  -7  -5   7        4.84        5.60      0.61 o
  -6  -5   7       29.65       29.10      1.17 o
  -5  -5   7       50.27       54.28      1.46 o
  -4  -5   7       75.86       72.83      1.91 o
  -3  -5   7       14.91       17.49      0.75 o
  -2  -5   7       23.69       27.71      0.83 o
  -1  -5   7       46.57       42.44      1.10 o
   0  -5   7       23.35       25.33      0.99 o
   1  -5   7      137.37      134.99      3.33 o
   2  -5   7       11.56       12.24      0.83 o
   3  -5   7       37.18       37.20      1.36 o
   4  -5   7       21.95       21.76      1.09 o
   5  -5   7       17.91       19.27      1.15 o
   6  -5   7       19.08       19.23      1.23 o
   7  -5   7        0.63        0.25      0.55 o
   8  -5   7        3.02        2.26      0.91 o
 -10  -4   7        1.21        0.96      0.85 o
  -9  -4   7       11.77       10.85      1.11 o
  -8  -4   7        8.54       10.39      0.76 o
  -7  -4   7        5.16        5.31      0.53 o
  -6  -4   7       38.72       39.43      1.03 o
  -5  -4   7        6.45        7.17      0.46 o
  -4  -4   7       84.61       85.59      2.11 o
  -3  -4   7       91.65       89.54      1.47 o
  -2  -4   7      177.86      182.18      2.63 o
  -1  -4   7       49.68       44.35      0.97 o
   0  -4   7       94.77       85.32      1.44 o
   1  -4   7       33.26       32.15      0.73 o
   2  -4   7        6.09        6.12      0.34 o
   3  -4   7        6.37        6.33      0.43 o
   4  -4   7       53.85       52.87      1.87 o
   5  -4   7       46.47       44.40      1.22 o
   6  -4   7        0.62        1.13      0.43 o
   7  -4   7       17.01       13.85      1.19 o
   8  -4   7        3.41        3.70      0.93 o
   9  -4   7       16.12       17.28      1.82 o
 -11  -3   7        2.45        3.05      0.92 o
 -10  -3   7        0.22        0.18      0.58 o
  -9  -3   7       20.60       23.24      1.29 o
  -8  -3   7        0.21        0.17      0.31 o
  -7  -3   7       21.26       20.17      1.09 o
  -6  -3   7       47.42       44.97      1.26 o
  -5  -3   7      148.71      154.75      2.31 o
  -4  -3   7       78.19       73.36      1.22 o
  -3  -3   7      141.84      134.84      2.64 o
  -2  -3   7       44.09       39.08      1.07 o
  -1  -3   7       49.10       50.35      1.10 o
   0  -3   7        6.52        7.45      0.36 o
   1  -3   7      108.35      109.56      2.30 o
   2  -3   7        8.53        8.60      0.32 o
   3  -3   7       78.69       81.60      1.70 o
   4  -3   7        1.38        0.98      0.24 o
   5  -3   7       26.74       26.81      0.86 o
   6  -3   7       20.83       18.61      0.96 o
   7  -3   7        6.43        5.38      0.64 o
   8  -3   7       13.85       13.97      1.25 o
   9  -3   7        5.36        5.34      1.07 o
 -11  -2   7       20.59       25.22      3.02 o
 -10  -2   7       14.30       15.64      1.15 o
  -9  -2   7        0.13        0.18      0.35 o
  -8  -2   7        6.30        6.24      0.48 o
  -7  -2   7        5.23        5.62      0.46 o
  -6  -2   7        5.80        5.29      0.32 o
  -5  -2   7       26.28       26.03      0.60 o
  -4  -2   7      179.94      180.87      2.87 o
  -3  -2   7      400.20      384.78      5.61 o
  -2  -2   7       38.78       38.94      0.87 o
  -1  -2   7       37.80       32.82      0.60 o
   0  -2   7       25.66       28.27      0.81 o
   1  -2   7      234.45      248.36      3.84 o
   2  -2   7      136.32      132.69      2.15 o
   3  -2   7       18.90       18.54      0.50 o
   4  -2   7      103.61      105.47      1.86 o
   5  -2   7      185.84      177.44      3.21 o
   6  -2   7       66.21       65.14      1.63 o
   7  -2   7       11.26       11.42      0.77 o
   8  -2   7       16.25       16.88      1.29 o
   9  -2   7        0.71       -0.16      0.67 o
  10  -2   7        4.03        5.07      1.52 o
 -12  -1   7        4.28        4.24      1.24 o
 -11  -1   7        0.99        0.47      0.69 o
 -10  -1   7        0.18       -0.43      0.43 o
  -9  -1   7        2.14        1.05      0.36 o
  -8  -1   7       20.44       19.09      0.76 o
  -7  -1   7       19.76       19.68      0.65 o
  -6  -1   7        5.93        6.04      0.32 o
  -5  -1   7       18.61       17.24      0.45 o
  -4  -1   7      103.00      100.08      1.62 o
  -3  -1   7      118.12      107.99      2.14 o
  -2  -1   7      233.08      232.44      4.50 o
  -1  -1   7       44.53       42.53      2.67 o
   0  -1   7       40.81       39.16      2.53 o
   1  -1   7      106.65      110.46      3.09 o
   2  -1   7      211.06      226.59      3.78 o
   3  -1   7       58.72       59.15      1.10 o
   4  -1   7      111.81      110.82      1.68 o
   5  -1   7      214.56      210.69      3.25 o
   6  -1   7      129.11      126.01      2.42 o
   7  -1   7       16.32       18.30      0.89 o
   8  -1   7        7.21        7.08      0.88 o
   9  -1   7       27.45       26.17      3.09 o
  10  -1   7        0.21        1.06      0.75 o
 -12   0   7        0.14        0.23      0.83 o
 -11   0   7       22.93       27.56      1.88 o
 -10   0   7        0.40        2.46      0.59 o
  -9   0   7        6.38        8.45      0.74 o
  -8   0   7        4.65        4.50      0.49 o
  -7   0   7       72.27       67.40      1.82 o
  -6   0   7        3.61        3.13      0.25 o
  -5   0   7       75.73       77.00      1.34 o
  -4   0   7        3.81        4.10      0.20 o
  -3   0   7       62.08       51.47      0.98 o
  -2   0   7       12.34       12.48      0.46 o
  -1   0   7      121.96      136.01      3.07 o
   0   0   7      128.48      129.31      3.61 o
   1   0   7        7.94       12.32      0.58 o
   2   0   7      150.71      153.47      4.15 o
   3   0   7       23.80       23.19      0.53 o
   4   0   7        3.02        2.25      0.24 o
   5   0   7      175.00      178.81      2.79 o
   6   0   7      343.04      330.47      6.17 o
   7   0   7        3.01        3.84      0.47 o
   8   0   7        1.56        0.93      0.52 o
   9   0   7        4.98        4.69      0.88 o
  10   0   7        9.43       11.21      1.32 o
 -12   1   7        4.27        6.04      1.38 o
 -11   1   7        0.99        1.34      0.57 o
 -10   1   7        0.18       -0.21      0.44 o
  -9   1   7        2.15        1.36      0.42 o
  -8   1   7       20.44       17.23      0.82 o
  -7   1   7       19.73       19.84      0.75 o
  -6   1   7        5.96        5.73      0.37 o
  -5   1   7       18.57       18.15      0.51 o
  -4   1   7      102.97      102.45      1.81 o
  -3   1   7      118.10      108.14      2.20 o
  -2   1   7      233.08      224.71      3.87 o
  -1   1   7       44.49       38.10      1.20 o
   0   1   7       40.81       39.88      1.02 o
   1   1   7      106.64      111.63      2.41 o
   2   1   7      211.24      217.35      5.12 o
   3   1   7       58.70       57.41      1.21 o
   4   1   7      111.72      108.29      2.07 o
   5   1   7      214.87      207.57      3.67 o
   6   1   7      129.16      128.06      2.98 o
   7   1   7       16.29       16.51      0.89 o
   8   1   7        7.21        6.48      0.80 o
   9   1   7       27.47       28.45      3.18 o
  10   1   7        0.21       -0.22      0.66 o
 -11   2   7       20.56       19.82      1.40 o
 -10   2   7       14.32       13.61      1.10 o
  -9   2   7        0.13        0.60      0.47 o
  -8   2   7        6.29        5.66      0.58 o
  -7   2   7        5.25        6.00      0.47 o
  -6   2   7        5.81        6.10      0.35 o
  -5   2   7       26.34       25.15      0.65 o
  -4   2   7      179.98      175.54      3.16 o
  -3   2   7      400.51      378.36      6.97 o
  -2   2   7       38.74       38.22      1.37 o
  -1   2   7       37.78       32.76      1.01 o
   0   2   7       25.60       27.41      0.92 o
   1   2   7      234.53      244.45      4.76 o
   2   2   7      136.44      128.95      3.32 o
   3   2   7       18.93       18.27      0.55 o
   4   2   7      103.66      105.66      2.27 o
   5   2   7      185.92      176.30      3.94 o
   6   2   7       66.11       64.50      1.77 o
   7   2   7       11.25       10.73      0.77 o
   8   2   7       16.29       17.16      1.27 o
   9   2   7        0.71        0.79      0.64 o
  10   2   7        4.01        4.33      1.15 o
 -11   3   7        2.46        2.00      0.70 o
 -10   3   7        0.21        0.37      0.50 o
  -9   3   7       20.64       20.48      1.29 o
  -8   3   7        0.21       -0.16      0.41 o
  -7   3   7       21.26       21.78      1.30 o
  -6   3   7       47.47       44.78      1.16 o
  -5   3   7      148.70      155.61      2.98 o
  -4   3   7       78.33       72.77      1.59 o
  -3   3   7      141.57      130.19      2.81 o
  -2   3   7       43.93       39.00      1.27 o
  -1   3   7       49.13       51.04      1.49 o
   0   3   7        6.52        6.84      0.57 o
   1   3   7      108.60      101.30      3.71 o
   2   3   7        8.49        8.73      0.84 o
   3   3   7       78.81       77.89      1.62 o
   4   3   7        1.38        1.08      0.33 o
   5   3   7       26.82       26.45      1.34 o
   6   3   7       20.77       19.54      0.97 o
   7   3   7        6.44        7.01      0.66 o
   8   3   7       13.85       15.88      1.26 o
   9   3   7        5.37        5.77      0.91 o
 -10   4   7        1.21        1.66      0.66 o
  -9   4   7       11.76        8.59      0.92 o
  -8   4   7        8.54        9.56      0.92 o
  -7   4   7        5.16        5.74      0.74 o
  -6   4   7       38.74       38.24      1.31 o
  -5   4   7        6.46        6.73      0.43 o
  -4   4   7       84.64       84.15      2.08 o
  -3   4   7       91.64       86.96      2.03 o
  -2   4   7      177.77      178.41      3.28 o
  -1   4   7       49.79       45.86      1.52 o
   0   4   7       94.85       85.38      2.29 o
   1   4   7       33.34       31.49      1.24 o
   2   4   7        6.07        6.54      0.55 o
   3   4   7        6.36        7.01      0.68 o
   4   4   7       53.75       55.54      1.94 o
   5   4   7       46.49       46.70      2.12 o
   6   4   7        0.62        0.71      0.37 o
   7   4   7       17.00       13.28      0.96 o
   8   4   7        3.40        3.44      0.75 o
   9   4   7       16.14       18.89      1.94 o
 -10   5   7        1.87        1.55      1.73 o
  -9   5   7        0.47        1.04      0.52 o
  -8   5   7       19.25       17.90      1.13 o
  -7   5   7        4.82        5.24      0.68 o
  -6   5   7       29.58       29.57      1.43 o
  -5   5   7       50.33       50.82      1.74 o
  -4   5   7       75.78       71.99      2.10 o
  -3   5   7       14.94       15.76      0.69 o
  -2   5   7       23.65       26.99      1.51 o
  -1   5   7       46.49       43.19      1.57 o
   0   5   7       23.31       24.13      1.54 o
   1   5   7      137.28      132.40      5.21 o
   2   5   7       11.55       12.79      1.07 o
   3   5   7       37.22       39.14      1.92 o
   4   5   7       21.99       21.55      1.52 o
   5   5   7       17.87       17.79      0.95 o
   6   5   7       19.06       17.41      1.03 o
   7   5   7        0.63        0.68      0.48 o
   8   5   7        3.02        2.18      1.75 o
  -9   6   7        4.89        5.95      1.29 o
  -8   6   7        1.79        2.32      0.69 o
  -7   6   7        9.56        9.79      0.99 o
  -6   6   7        5.82        5.44      0.73 o
  -5   6   7        0.23        0.31      0.42 o
  -4   6   7       16.73       16.00      0.99 o
  -3   6   7        3.52        4.52      0.50 o
  -2   6   7       17.19       15.14      0.76 o
  -1   6   7       59.96       56.47      2.45 o
   0   6   7       92.12       87.52      3.73 o
   1   6   7        0.11       -0.15      0.56 o
   2   6   7       27.49       25.26      2.35 o
   3   6   7       25.20       19.14      2.21 o
   4   6   7        2.89        2.78      0.41 o
   5   6   7        9.46        7.90      0.94 o
   6   6   7        1.74        1.99      0.51 o
   7   6   7        0.24        0.17      1.34 o
  -7   7   7        3.28        4.01      0.78 o
  -6   7   7        1.70        1.28      0.68 o
  -5   7   7        3.34        3.29      0.74 o
  -4   7   7        9.25        7.89      0.80 o
  -3   7   7        1.88        2.65      0.53 o
  -2   7   7        3.77        3.97      0.63 o
  -1   7   7        0.46        0.19      0.50 o
   0   7   7       25.53       23.51      2.62 o
   1   7   7        7.05        6.07      0.80 o
   2   7   7       63.44       60.18      2.62 o
   3   7   7       15.58       15.83      1.15 o
   4   7   7       24.62       24.30      1.22 o
   5   7   7        3.26        3.78      0.59 o
   6   7   7        2.88        2.90      1.24 o
  -5   8   7       20.62       21.19      1.45 o
  -4   8   7        3.05        3.70      0.92 o
  -3   8   7        3.89        4.93      0.68 o
  -2   8   7        2.09        2.44      0.54 o
  -1   8   7       20.77       18.75      1.78 o
   0   8   7        3.90        3.60      0.54 o
   1   8   7       27.08       27.35      1.34 o
   2   8   7        8.05        9.85      0.90 o
   3   8   7        2.85        1.23      0.95 o
   4   8   7        3.53        3.55      1.47 o
  -4  -8   8        3.06        4.90      0.83 o
  -3  -8   8        5.54        4.86      0.84 o
  -2  -8   8        1.85        1.77      1.18 o
  -1  -8   8        5.89        6.52      0.87 o
   0  -8   8        9.44        7.48      1.20 o
   1  -8   8        5.29        5.05      1.03 o
   2  -8   8       13.31       10.86      1.38 o
  -7  -7   8        1.84        1.80      0.82 o
  -6  -7   8        7.77        5.48      1.27 o
  -5  -7   8       13.18       13.83      1.11 o
  -4  -7   8        2.81        3.76      0.81 o
  -3  -7   8       10.33       12.99      1.11 o
  -2  -7   8        1.29        1.06      0.86 o
  -1  -7   8       14.32       13.90      1.30 o
   0  -7   8        1.75        2.37      0.73 o
   1  -7   8        1.63        2.00      0.73 o
   2  -7   8       10.34       14.09      1.41 o
   3  -7   8       20.29       23.54      2.67 o
   4  -7   8        0.19       -0.05      1.01 o
   5  -7   8        3.25        6.31      1.66 o
  -8  -6   8        1.58        2.27      0.71 o
  -7  -6   8        1.00        1.56      0.57 o
  -6  -6   8       17.90       17.90      1.19 o
  -5  -6   8       31.00       31.07      1.40 o
  -4  -6   8        9.39        9.05      0.78 o
  -3  -6   8        3.11        2.60      0.47 o
  -2  -6   8        3.39        3.22      0.49 o
  -1  -6   8       15.07       15.82      0.89 o
   0  -6   8        2.63        2.75      0.47 o
   1  -6   8       11.64       10.35      0.86 o
   2  -6   8        1.76        2.75      0.66 o
   3  -6   8        0.01        0.39      0.59 o
   4  -6   8       13.98       18.10      1.64 o
   5  -6   8        3.69        3.56      0.93 o
   6  -6   8        6.55        8.24      1.24 o
  -9  -5   8       11.84       16.36      1.16 o
  -8  -5   8        5.25        5.61      0.76 o
  -7  -5   8        0.91        0.49      0.50 o
  -6  -5   8       28.42       29.03      1.26 o
  -5  -5   8        7.04        7.96      0.63 o
  -4  -5   8        5.60        6.10      0.53 o
  -3  -5   8        1.37        2.09      0.36 o
  -2  -5   8       58.48       59.37      1.88 o
  -1  -5   8       56.49       55.71      2.40 o
   0  -5   8      145.20      140.60      4.06 o
   1  -5   8        8.12        8.34      0.60 o
   2  -5   8        8.15        9.29      0.72 o
   3  -5   8        5.83        5.74      0.70 o
   4  -5   8       10.13       10.57      1.03 o
   5  -5   8        0.60        1.08      0.68 o
   6  -5   8       12.14       12.26      1.30 o
   7  -5   8        3.02        4.31      0.79 o
 -10  -4   8        0.71        0.33      1.18 o
  -9  -4   8        1.92        0.98      0.52 o
  -8  -4   8        5.68        6.41      0.68 o
  -7  -4   8       36.18       37.52      1.56 o
  -6  -4   8       17.19       19.53      0.89 o
  -5  -4   8       38.63       40.53      1.22 o
  -4  -4   8       12.67       13.23      0.86 o
  -3  -4   8       22.04       21.95      0.76 o
  -2  -4   8       30.90       28.85      0.80 o
  -1  -4   8       85.58       89.11      2.20 o
   0  -4   8        0.02        0.89      0.22 o
   1  -4   8       10.09        9.65      0.50 o
   2  -4   8       67.35       62.04      1.50 o
   3  -4   8       30.87       29.77      1.26 o
   4  -4   8        6.25        7.67      0.75 o
   5  -4   8        5.93        6.16      0.72 o
   6  -4   8        1.11        0.95      0.53 o
   7  -4   8        0.93        1.29      0.57 o
   8  -4   8        0.04        0.13      0.68 o
 -10  -3   8        6.18        6.37      1.98 o
  -9  -3   8       15.04       16.66      1.09 o
  -8  -3   8       14.58       16.24      0.93 o
  -7  -3   8       10.61        9.74      0.64 o
  -6  -3   8        0.76        1.13      0.30 o
  -5  -3   8       12.65       13.96      0.79 o
  -4  -3   8      202.50      209.02      4.25 o
  -3  -3   8       73.49       68.84      1.23 o
  -2  -3   8       30.59       29.60      0.81 o
  -1  -3   8       74.88       75.50      1.79 o
   0  -3   8      129.33      129.43      2.44 o
   1  -3   8       32.01       29.79      0.78 o
   2  -3   8      101.76      109.72      2.03 o
   3  -3   8       65.09       56.94      1.52 o
   4  -3   8        6.68        6.31      0.61 o
   5  -3   8       15.84       16.07      0.97 o
   6  -3   8       10.00        9.24      0.70 o
   7  -3   8        0.21        0.56      0.48 o
   8  -3   8        4.41        5.21      0.99 o
   9  -3   8        0.74        0.67      0.85 o
 -11  -2   8       16.35       20.87      2.21 o
 -10  -2   8        1.79        2.65      0.74 o
  -9  -2   8       12.67       12.41      1.01 o
  -8  -2   8        2.05        1.35      0.42 o
  -7  -2   8       72.05       75.44      1.87 o
  -6  -2   8       12.56       13.41      0.58 o
  -5  -2   8       59.76       59.99      1.13 o
  -4  -2   8      291.54      287.19      4.83 o
  -3  -2   8      463.67      461.94      7.17 o
  -2  -2   8       20.81       22.47      0.65 o
  -1  -2   8       18.91       15.88      0.57 o
   0  -2   8       32.40       31.32      1.07 o
   1  -2   8       68.41       73.74      1.92 o
   2  -2   8       32.71       31.83      0.77 o
   3  -2   8       82.31       82.32      2.61 o
   4  -2   8        5.70        6.94      0.65 o
   5  -2   8       16.47       16.16      0.94 o
   6  -2   8       13.31       15.59      0.94 o
   7  -2   8       17.74       18.07      1.01 o
   8  -2   8        4.57        3.71      0.81 o
   9  -2   8        0.06       -0.57      0.57 o
 -11  -1   8        0.43       -0.55      0.55 o
 -10  -1   8        2.55        1.17      0.64 o
  -9  -1   8        8.28        7.20      0.72 o
  -8  -1   8        8.14        8.78      0.71 o
  -7  -1   8       63.10       61.92      1.81 o
  -6  -1   8       33.28       34.26      0.92 o
  -5  -1   8       54.84       52.17      1.19 o
  -4  -1   8      134.83      125.62      2.50 o
  -3  -1   8       68.00       64.25      1.22 o
  -2  -1   8        9.46        9.82      0.68 o
  -1  -1   8       11.42       12.72      1.57 o
   0  -1   8       29.92       33.68      2.44 o
   1  -1   8       58.50       66.17      2.33 o
   2  -1   8      127.30      137.70      3.10 o
   3  -1   8        1.60        1.69      0.19 o
   4  -1   8      134.91      131.84      2.89 o
   5  -1   8       23.98       24.92      0.84 o
   6  -1   8       64.20       65.17      1.75 o
   7  -1   8        5.54        5.51      0.72 o
   8  -1   8       14.99       15.83      1.32 o
   9  -1   8        1.97        2.28      1.13 o
 -11   0   8        0.12       -0.78      0.78 o
 -10   0   8        0.01       -0.06      0.53 o
  -9   0   8        2.10        2.30      0.57 o
  -8   0   8      127.54      122.61      2.88 o
  -7   0   8       51.96       48.71      1.33 o
  -6   0   8        3.27        2.66      0.27 o
  -5   0   8      217.83      200.45      3.11 o
  -4   0   8       43.52       43.49      0.89 o
  -3   0   8      105.18       97.15      2.20 o
  -2   0   8       74.20       75.18      2.05 o
  -1   0   8       97.79       91.78      2.55 o
   0   0   8      153.60      149.50      3.38 o
   1   0   8       40.44       41.37      1.34 o
   2   0   8        3.09        3.57      0.28 o
   3   0   8       84.70       74.18      1.64 o
   4   0   8        4.47        4.67      0.34 o
   5   0   8      197.10      204.10      4.95 o
   6   0   8       20.79       20.30      0.84 o
   7   0   8        2.39        2.06      0.45 o
   8   0   8        8.24        6.87      0.80 o
   9   0   8        0.92        1.15      1.11 o
 -11   1   8        0.43        0.37      0.64 o
 -10   1   8        2.55        2.97      1.22 o
  -9   1   8        8.27        7.17      1.34 o
  -8   1   8        8.13        8.73      0.70 o
  -7   1   8       63.13       59.55      1.69 o
  -6   1   8       33.25       32.01      0.85 o
  -5   1   8       54.80       52.14      1.21 o
  -4   1   8      134.85      126.49      2.60 o
  -3   1   8       67.86       65.36      1.36 o
  -2   1   8        9.46       10.98      0.50 o
  -1   1   8       11.37       10.10      0.46 o
   0   1   8       29.99       31.69      0.80 o
   1   1   8       58.51       61.92      1.41 o
   2   1   8      127.28      136.04      2.95 o
   3   1   8        1.60        1.80      0.30 o
   4   1   8      135.02      135.67      3.07 o
   5   1   8       24.05       23.28      1.34 o
   6   1   8       64.19       64.96      2.53 o
   7   1   8        5.56        7.13      0.78 o
   8   1   8       15.00       16.73      1.46 o
   9   1   8        1.97        1.77      0.67 o
 -11   2   8       16.33       18.29      2.03 o
 -10   2   8        1.79        1.73      1.27 o
  -9   2   8       12.66       12.16      0.98 o
  -8   2   8        2.04        1.55      0.45 o
  -7   2   8       72.09       74.03      2.02 o
  -6   2   8       12.54       12.46      0.54 o
  -5   2   8       59.75       59.02      1.45 o
  -4   2   8      291.91      282.97      5.39 o
  -3   2   8      463.22      446.38      8.97 o
  -2   2   8       20.82       23.32      0.88 o
  -1   2   8       18.93       15.94      0.92 o
   0   2   8       32.50       30.89      1.00 o
   1   2   8       68.36       71.04      1.67 o
   2   2   8       32.76       29.20      1.02 o
   3   2   8       82.40       83.77      2.11 o
   4   2   8        5.68        6.37      0.65 o
   5   2   8       16.48       17.47      1.33 o
   6   2   8       13.29       15.21      1.85 o
   7   2   8       17.79       17.28      0.93 o
   8   2   8        4.56        4.05      0.68 o
   9   2   8        0.07        0.09      0.53 o
 -10   3   8        6.18        7.14      1.15 o
  -9   3   8       15.03       16.02      1.15 o
  -8   3   8       14.57       15.26      1.03 o
  -7   3   8       10.63        9.19      0.70 o
  -6   3   8        0.77        1.02      0.40 o
  -5   3   8       12.65       14.04      0.90 o
  -4   3   8      202.44      197.26      5.08 o
  -3   3   8       73.61       71.87      2.03 o
  -2   3   8       30.56       29.58      1.11 o
  -1   3   8       74.82       69.35      1.90 o
   0   3   8      129.47      123.91      2.95 o
   1   3   8       31.91       29.75      1.13 o
   2   3   8      101.85      105.14      2.43 o
   3   3   8       64.99       55.99      1.76 o
   4   3   8        6.68        4.89      0.64 o
   5   3   8       15.84       16.25      1.34 o
   6   3   8        9.99       10.33      2.05 o
   7   3   8        0.20        0.82      0.76 o
   8   3   8        4.43        4.00      0.72 o
   9   3   8        0.74        1.61      1.01 o
 -10   4   8        0.71        0.14      0.83 o
  -9   4   8        1.92        1.82      0.64 o
  -8   4   8        5.68        7.03      0.79 o
  -7   4   8       36.19       37.11      1.39 o
  -6   4   8       17.22       16.55      1.05 o
  -5   4   8       38.59       38.52      1.69 o
  -4   4   8       12.62       12.86      1.25 o
  -3   4   8       22.07       19.63      2.05 o
  -2   4   8       30.97       28.27      1.36 o
  -1   4   8       85.53       82.05      3.28 o
   0   4   8        0.02       -0.12      0.43 o
   1   4   8       10.15       10.28      1.18 o
   2   4   8       67.28       63.94      2.83 o
   3   4   8       30.85       32.00      1.50 o
   4   4   8        6.27        6.15      0.91 o
   5   4   8        5.92        5.41      1.57 o
   6   4   8        1.10        0.83      0.89 o
   7   4   8        0.92        1.24      1.11 o
   8   4   8        0.04        0.14      1.01 o
  -9   5   8       11.87       13.87      1.73 o
  -8   5   8        5.26        5.50      0.77 o
  -7   5   8        0.90        1.10      0.43 o
  -6   5   8       28.43       25.08      1.22 o
  -5   5   8        7.04        7.30      0.97 o
  -4   5   8        5.59        5.83      0.87 o
  -3   5   8        1.36        1.69      0.65 o
  -2   5   8       58.49       57.17      2.15 o
  -1   5   8       56.42       54.27      2.28 o
   0   5   8      145.20      136.68      3.91 o
   1   5   8        8.14        6.60      1.07 o
   2   5   8        8.16        9.84      1.08 o
   3   5   8        5.84        5.03      0.86 o
   4   5   8       10.09        9.38      1.19 o
   5   5   8        0.60        0.88      1.11 o
   6   5   8       12.16       14.42      2.21 o
   7   5   8        3.00        2.12      1.34 o
  -8   6   8        1.57        3.29      0.76 o
  -7   6   8        1.00        0.94      0.51 o
  -6   6   8       17.91       16.97      1.52 o
  -5   6   8       31.03       27.43      2.20 o
  -4   6   8        9.37        9.67      2.70 o
  -3   6   8        3.09        2.61      0.92 o
  -2   6   8        3.36        4.12      0.82 o
  -1   6   8       15.08       13.67      1.43 o
   0   6   8        2.65        2.34      0.72 o
   1   6   8       11.62       10.75      1.60 o
   2   6   8        1.78        1.50      0.78 o
   3   6   8        0.01       -0.31      0.67 o
   4   6   8       13.97       14.61      2.26 o
   5   6   8        3.67        1.61      1.29 o
   6   6   8        6.54        4.98      1.94 o
  -7   7   8        1.84        1.56      0.63 o
  -6   7   8        7.77        7.09      0.79 o
  -5   7   8       13.14       13.92      0.80 o
  -4   7   8        2.82        4.52      1.45 o
  -3   7   8       10.35        9.97      1.34 o
  -2   7   8        1.29        1.17      1.36 o
  -1   7   8       14.34       12.29      1.42 o
   0   7   8        1.75        2.65      1.66 o
   1   7   8        1.62        1.21      0.81 o
   2   7   8       10.32       10.68      1.45 o
   3   7   8       20.31       17.28      2.53 o
   4   7   8        0.19       -0.97      0.97 o
  -4   8   8        3.06        2.30      1.43 o
  -3   8   8        5.55        3.55      1.38 o
  -2   8   8        1.83        2.40      1.01 o
  -1   8   8        5.90        8.57      1.35 o
   0   8   8        9.44       11.89      1.61 o
   1   8   8        5.29        4.71      1.61 o
  -5  -7   9        3.66        4.56      0.76 o
  -4  -7   9        2.03        2.95      0.64 o
  -3  -7   9       16.69       18.05      1.27 o
  -2  -7   9        1.39        2.18      0.77 o
  -1  -7   9        0.50        0.86      0.53 o
   0  -7   9        2.05        1.62      0.58 o
   1  -7   9        1.09        2.63      0.67 o
   2  -7   9        2.54        3.66      0.72 o
   3  -7   9        0.51        0.91      0.61 o
  -7  -6   9        2.90        3.49      0.68 o
  -6  -6   9        9.92       11.50      1.41 o
  -5  -6   9        3.09        3.31      0.63 o
  -4  -6   9        0.60        0.22      0.45 o
  -3  -6   9       31.65       35.27      1.42 o
  -2  -6   9       13.46       13.73      0.92 o
  -1  -6   9        1.72        2.02      0.49 o
   0  -6   9        4.90        5.03      0.64 o
   1  -6   9        4.43        5.03      0.66 o
   2  -6   9        1.88        1.47      0.67 o
   3  -6   9        3.41        3.41      0.67 o
   4  -6   9        9.54       11.27      1.35 o
   5  -6   9        1.24        2.37      1.29 o
  -8  -5   9        8.77       11.04      0.97 o
  -7  -5   9       13.68       10.38      0.89 o
  -6  -5   9        9.19       12.80      0.97 o
  -5  -5   9        6.15        7.74      0.68 o
  -4  -5   9        2.83        3.69      0.52 o
  -3  -5   9       44.13       45.62      1.55 o
  -2  -5   9       76.65       77.71      2.24 o
  -1  -5   9        8.44        9.49      0.71 o
   0  -5   9        2.09        2.86      0.55 o
   1  -5   9       13.33       13.24      1.25 o
   2  -5   9        2.04        3.19      0.52 o
   3  -5   9        3.51        3.84      0.56 o
   4  -5   9        0.61        0.85      0.54 o
   5  -5   9        6.65        7.10      1.07 o
   6  -5   9       14.98       14.89      1.48 o
  -9  -4   9       13.12       13.79      1.03 o
  -8  -4   9        2.45        3.04      1.02 o
  -7  -4   9        0.34        0.26      0.42 o
  -6  -4   9        4.84        5.00      0.53 o
  -5  -4   9        1.51        2.69      0.40 o
  -4  -4   9       11.81       14.40      0.74 o
  -3  -4   9       11.36       11.18      0.86 o
  -2  -4   9       40.31       40.09      2.63 o
  -1  -4   9       43.83       39.72      1.17 o
   0  -4   9       12.16        9.82      0.56 o
   1  -4   9       77.23       69.21      3.25 o
   2  -4   9       25.49       23.59      1.49 o
   3  -4   9       14.76       14.64      1.12 o
   4  -4   9        1.83        3.28      0.63 o
   5  -4   9        5.22        7.60      0.87 o
   6  -4   9        9.02       10.17      1.17 o
   7  -4   9        4.06        5.10      1.02 o
 -10  -3   9        3.64        4.54      0.73 o
  -9  -3   9        5.98        9.38      0.86 o
  -8  -3   9        1.59        0.90      0.42 o
  -7  -3   9        4.28        4.14      0.52 o
  -6  -3   9       21.37       19.45      0.94 o
  -5  -3   9       49.77       50.79      1.79 o
  -4  -3   9        0.37        0.45      0.25 o
  -3  -3   9       39.35       42.68      1.68 o
  -2  -3   9       63.35       62.15      1.72 o
  -1  -3   9       31.38       31.88      1.54 o
   0  -3   9       38.27       34.94      2.08 o
   1  -3   9       19.72       18.40      1.48 o
   2  -3   9      100.05       98.24      5.31 o
   3  -3   9        4.37        4.05      0.35 o
   4  -3   9       13.38       11.57      0.78 o
   5  -3   9        1.85        1.84      0.54 o
   6  -3   9        7.56        8.22      1.09 o
   7  -3   9       12.80       12.38      1.44 o
   8  -3   9        0.96       -0.35      0.60 o
 -10  -2   9       22.73       26.81      1.40 o
  -9  -2   9        0.79        0.33      0.43 o
  -8  -2   9       22.80       25.18      1.23 o
  -7  -2   9       36.43       36.44      1.48 o
  -6  -2   9        3.72        3.87      0.42 o
  -5  -2   9       82.77       77.69      2.84 o
  -4  -2   9       80.66       79.97      3.23 o
  -3  -2   9       12.55       12.02      0.51 o
  -2  -2   9       22.32       18.85      1.31 o
  -1  -2   9       16.96       15.58      0.60 o
   0  -2   9       31.60       31.82      1.18 o
   1  -2   9        0.11        1.16      0.23 o
   2  -2   9        0.55        0.24      0.18 o
   3  -2   9       10.12       10.47      0.69 o
   4  -2   9        1.22        0.88      0.34 o
   5  -2   9       15.96       17.45      1.10 o
   6  -2   9       50.56       49.25      1.94 o
   7  -2   9        0.83        0.23      0.52 o
   8  -2   9        0.94        0.97      0.63 o
 -11  -1   9        6.26        9.68      1.47 o
 -10  -1   9        3.89        4.90      1.52 o
  -9  -1   9       27.31       27.62      2.19 o
  -8  -1   9        4.84        6.37      0.62 o
  -7  -1   9       27.76       24.82      1.23 o
  -6  -1   9       96.51       95.26      3.47 o
  -5  -1   9        3.57        3.45      0.48 o
  -4  -1   9       33.57       33.75      0.90 o
  -3  -1   9      120.35      104.52      3.78 o
  -2  -1   9        6.14        6.31      0.55 o
  -1  -1   9       16.64       20.69      2.17 o
   0  -1   9       10.96       12.95      1.75 o
   1  -1   9        7.71        7.25      0.90 o
   2  -1   9       29.42       34.53      1.19 o
   3  -1   9       28.15       29.30      1.31 o
   4  -1   9       19.11       21.04      1.16 o
   5  -1   9        2.96        3.09      0.50 o
   6  -1   9       11.24       10.33      0.91 o
   7  -1   9        1.59        2.44      0.92 o
   8  -1   9        1.76        1.43      0.92 o
   9  -1   9        0.39        1.80      0.88 o
 -11   0   9        1.31        2.44      0.92 o
 -10   0   9        6.31        4.73      0.85 o
  -9   0   9        1.46        1.72      0.54 o
  -8   0   9        5.99        7.22      0.63 o
  -7   0   9       14.47       13.59      0.72 o
  -6   0   9        0.01        0.00      0.39 o
  -5   0   9        3.54        4.92      0.59 o
  -4   0   9        0.01       -0.17      0.21 o
  -3   0   9       51.19       55.48      1.83 o
  -2   0   9        7.18        5.48      0.31 o
  -1   0   9       47.20       46.59      1.22 o
   0   0   9       39.29       43.34      1.34 o
   1   0   9        8.16        7.63      0.52 o
   2   0   9        0.10        0.36      0.23 o
   3   0   9        4.68        5.53      0.51 o
   4   0   9        7.51        8.91      0.78 o
   5   0   9       72.79       72.09      2.17 o
   6   0   9       36.64       36.93      1.65 o
   7   0   9        0.00        0.69      0.83 o
   8   0   9        0.73        0.28      0.92 o
 -11   1   9        6.26        7.88      1.34 o
 -10   1   9        3.90        3.50      0.78 o
  -9   1   9       27.24       25.26      1.53 o
  -8   1   9        4.86        6.45      0.68 o
  -7   1   9       27.75       25.06      1.07 o
  -6   1   9       96.40       97.47      3.44 o
  -5   1   9        3.60        3.68      0.56 o
  -4   1   9       33.57       34.98      1.15 o
  -3   1   9      120.29      112.06      2.14 o
  -2   1   9        6.19        6.20      0.41 o
  -1   1   9       16.62       17.12      0.78 o
   0   1   9       10.97       11.14      0.58 o
   1   1   9        7.70        7.71      0.45 o
   2   1   9       29.34       32.29      1.16 o
   3   1   9       28.15       30.48      1.65 o
   4   1   9       19.08       19.74      1.32 o
   5   1   9        2.95        3.00      0.63 o
   6   1   9       11.28       10.83      1.08 o
   7   1   9        1.59        2.35      0.97 o
   8   1   9        1.77        0.83      0.97 o
 -10   2   9       22.70       23.73      1.65 o
  -9   2   9        0.79        0.88      1.47 o
  -8   2   9       22.78       22.95      1.99 o
  -7   2   9       36.42       32.06      2.14 o
  -6   2   9        3.71        3.82      0.78 o
  -5   2   9       82.68       75.28      2.83 o
  -4   2   9       80.61       79.76      2.09 o
  -3   2   9       12.55       12.34      0.82 o
  -2   2   9       22.32       21.30      0.86 o
  -1   2   9       17.01       15.78      0.75 o
   0   2   9       31.57       32.15      1.07 o
   1   2   9        0.11        1.05      0.36 o
   2   2   9        0.54       -0.09      0.43 o
   3   2   9       10.16       11.37      1.38 o
   4   2   9        1.23        1.35      0.54 o
   5   2   9       16.00       13.90      1.20 o
   6   2   9       50.43       45.41      2.50 o
   7   2   9        0.83        2.40      1.11 o
   8   2   9        0.94        1.29      1.06 o
 -10   3   9        3.64        4.05      0.97 o
  -9   3   9        6.00        8.93      0.99 o
  -8   3   9        1.59        1.85      0.51 o
  -7   3   9        4.29        9.22      1.80 o
  -6   3   9       21.42       18.06      1.39 o
  -5   3   9       49.70       49.93      1.93 o
  -4   3   9        0.36        0.32      0.42 o
  -3   3   9       39.38       43.51      1.65 o
  -2   3   9       63.27       63.64      2.07 o
  -1   3   9       31.39       33.84      1.39 o
   0   3   9       38.22       33.80      1.73 o
   1   3   9       19.70       17.87      1.46 o
   2   3   9       99.95       98.70      5.13 o
   3   3   9        4.37        4.81      0.72 o
   4   3   9       13.37       11.02      1.12 o
   5   3   9        1.85        1.43      0.74 o
   6   3   9        7.56        6.07      1.09 o
   7   3   9       12.80       15.16      2.07 o
  -9   4   9       13.14       13.62      2.58 o
  -8   4   9        2.44        2.15      0.52 o
  -7   4   9        0.34        0.19      1.43 o
  -6   4   9        4.84        4.53      0.89 o
  -5   4   9        1.51        2.30      1.11 o
  -4   4   9       11.80       13.84      1.20 o
  -3   4   9       11.33       11.75      0.98 o
  -2   4   9       40.28       41.84      1.73 o
  -1   4   9       43.78       41.91      1.78 o
   0   4   9       12.20        9.64      1.12 o
   1   4   9       77.29       66.13      2.88 o
   2   4   9       25.52       24.27      1.68 o
   3   4   9       14.79       12.92      2.00 o
   4   4   9        1.82        1.30      0.77 o
   5   4   9        5.21        5.79      1.13 o
   6   4   9        9.03        9.35      1.70 o
   7   4   9        4.04        3.18      1.34 o
  -8   5   9        8.76        9.11      1.47 o
  -7   5   9       13.70        8.57      1.98 o
  -6   5   9        9.21       13.09      2.30 o
  -5   5   9        6.15        7.05      1.80 o
  -4   5   9        2.82        3.17      0.97 o
  -3   5   9       44.16       42.38      4.15 o
  -2   5   9       76.76       78.29      3.82 o
  -1   5   9        8.44        8.40      1.37 o
   0   5   9        2.08        1.45      0.83 o
   1   5   9       13.35       11.34      1.54 o
   2   5   9        2.05        2.21      0.88 o
   3   5   9        3.52        2.78      0.95 o
   4   5   9        0.61       -0.41      0.92 o
   5   5   9        6.66        5.07      1.52 o
   6   5   9       14.96       14.33      2.17 o
  -6   6   9        9.93       11.43      2.26 o
  -5   6   9        3.10        1.66      1.34 o
  -4   6   9        0.60        2.58      1.43 o
  -3   6   9       31.66       40.27      3.59 o
  -2   6   9       13.48       13.41      2.30 o
  -1   6   9        1.73        2.35      1.34 o
   0   6   9        4.91        4.19      1.47 o
   1   6   9        4.41        3.64      1.43 o
   2   6   9        1.89        1.06      1.20 o
   3   6   9        3.40        1.57      1.20 o
   4   6   9        9.54       12.21      2.12 o
  -4   7   9        2.04        4.98      1.70 o
  -3   7   9       16.64       20.51      3.00 o
  -2   7   9        1.39        3.04      1.52 o
  -1   7   9        0.50        2.40      1.38 o
   0   7   9        2.06        2.81      1.38 o
   1   7   9        1.09        2.67      1.34 o
   2   7   9        2.54        1.24      1.20 o
  -3  -7  10        1.45        0.91      0.54 o
  -2  -7  10        8.27        8.28      0.85 o
  -1  -7  10        3.50        3.32      0.63 o
   0  -7  10        0.37        0.92      0.54 o
   1  -7  10        1.47        3.27      0.66 o
  -6  -6  10        5.61        6.17      0.98 o
  -5  -6  10        5.45        6.05      0.88 o
  -4  -6  10        2.73        3.33      0.58 o
  -3  -6  10       19.30       19.54      1.13 o
  -2  -6  10        1.29        1.61      0.49 o
  -1  -6  10        6.81        5.65      0.66 o
   0  -6  10        9.90        9.49      0.83 o
   1  -6  10        1.71        2.31      0.53 o
   2  -6  10        3.14        2.35      0.56 o
   3  -6  10        9.20       10.79      0.94 o
   4  -6  10       16.58       22.47      1.65 o
  -7  -5  10        6.78        8.32      0.82 o
  -6  -5  10        8.98        8.46      0.98 o
  -5  -5  10        4.54        4.55      0.59 o
  -4  -5  10        3.21        2.98      0.47 o
  -3  -5  10        1.72        1.44      0.67 o
  -2  -5  10        6.01        4.87      0.51 o
  -1  -5  10        4.04        4.72      0.51 o
   0  -5  10        0.02       -0.02      0.32 o
   1  -5  10       13.01       16.25      0.93 o
   2  -5  10        3.28        4.49      0.57 o
   3  -5  10        0.76        1.69      0.46 o
   4  -5  10       11.92       14.26      1.01 o
   5  -5  10        8.06        7.18      0.79 o
  -8  -4  10       18.67       25.39      1.32 o
  -7  -4  10        1.42        1.11      0.44 o
  -6  -4  10       14.44       14.41      0.88 o
  -5  -4  10        0.52        0.80      0.34 o
  -4  -4  10        2.82        2.35      0.39 o
  -3  -4  10        6.98        8.90      0.56 o
  -2  -4  10       32.54       33.92      1.10 o
  -1  -4  10        3.14        3.33      0.31 o
   0  -4  10       49.92       41.18      1.97 o
   1  -4  10       15.21       13.37      1.13 o
   2  -4  10        3.17        1.94      0.34 o
   3  -4  10       18.20       17.83      0.84 o
   4  -4  10       13.88       15.79      0.87 o
   5  -4  10        0.09        0.89      0.40 o
   6  -4  10        5.33        5.15      1.11 o
  -9  -3  10        3.29        3.31      0.72 o
  -8  -3  10        3.08        4.17      0.61 o
  -7  -3  10        8.71        7.99      0.71 o
  -6  -3  10        2.00        2.32      0.40 o
  -5  -3  10        9.51        8.21      0.69 o
  -4  -3  10       19.34       17.49      0.70 o
  -3  -3  10       44.43       44.80      2.22 o
  -2  -3  10       11.03       12.38      0.93 o
  -1  -3  10       11.68       13.62      1.22 o
   0  -3  10       21.01       27.52      3.73 o
   1  -3  10       35.27       36.55      2.02 o
   2  -3  10       10.53       12.10      0.79 o
   3  -3  10       12.51       12.43      0.91 o
   4  -3  10        3.57        3.96      0.63 o
   5  -3  10       20.75       23.59      1.77 o
   6  -3  10       11.08       14.74      1.61 o
   7  -3  10        9.46        8.25      1.52 o
 -10  -2  10        1.09        0.89      0.63 o
  -9  -2  10       12.67       11.44      0.93 o
  -8  -2  10       15.24       15.90      0.98 o
  -7  -2  10        0.21        0.51      0.34 o
  -6  -2  10       11.36       10.65      1.02 o
  -5  -2  10        1.26        0.87      0.39 o
  -4  -2  10       13.38       12.98      0.72 o
  -3  -2  10       19.12       16.53      1.13 o
  -2  -2  10        7.21        7.05      1.06 o
  -1  -2  10        4.31        5.99      1.34 o
   0  -2  10        1.46        0.69      0.92 o
   1  -2  10        6.32        4.33      1.24 o
   2  -2  10       73.35       72.06      5.96 o
   3  -2  10       18.06       19.84      1.01 o
   4  -2  10       49.31       55.31      2.56 o
   5  -2  10        4.75        6.02      0.72 o
   6  -2  10        3.78        3.99      0.72 o
   7  -2  10       20.51       25.29      2.30 o
 -10  -1  10        2.84        2.09      0.63 o
  -9  -1  10        4.20        2.92      0.54 o
  -8  -1  10       14.99       14.77      1.21 o
  -7  -1  10        7.81        8.57      0.70 o
  -6  -1  10        2.68        2.58      0.69 o
  -5  -1  10       27.98       27.47      1.30 o
  -4  -1  10       35.29       33.30      1.75 o
  -3  -1  10      163.12      153.80      7.63 o
  -2  -1  10       63.17       43.03      2.21 o
  -1  -1  10       48.04       43.13      3.04 o
   0  -1  10       49.73       47.60      3.32 o
   1  -1  10       11.53       12.30      1.80 o
   2  -1  10        5.39        4.87      0.47 o
   3  -1  10       14.50       11.96      0.78 o
   4  -1  10        5.99        7.91      0.75 o
   5  -1  10       19.11       18.70      1.13 o
   6  -1  10       26.02       25.21      1.37 o
   7  -1  10        1.21       -0.18      0.78 o
   8  -1  10        6.25        6.54      1.43 o
 -10   0  10        8.94       13.11      1.29 o
  -9   0  10        6.01        4.59      0.70 o
  -8   0  10       11.78       11.84      0.75 o
  -7   0  10       34.87       31.19      1.67 o
  -6   0  10        4.57        5.20      0.66 o
  -5   0  10       12.59       14.00      0.93 o
  -4   0  10        0.48        0.61      0.38 o
  -3   0  10       51.92       55.83      2.31 o
  -2   0  10       17.02       15.16      1.02 o
  -1   0  10        0.56        0.10      0.16 o
   0   0  10       72.19       68.71      2.03 o
   1   0  10        0.56        0.90      0.24 o
   2   0  10        0.05        0.11      0.25 o
   3   0  10        4.57        4.55      0.58 o
   4   0  10       13.76       16.10      1.05 o
   5   0  10        2.75        4.01      0.71 o
   6   0  10       25.77       24.77      1.56 o
   7   0  10        0.46        0.60      0.83 o
   8   0  10        0.93        0.51      0.88 o
 -10   1  10        2.83        2.63      0.74 o
  -9   1  10        4.21        3.20      0.60 o
  -8   1  10       14.98       14.27      2.12 o
  -7   1  10        7.81        6.17      1.80 o
  -6   1  10        2.70        2.94      0.67 o
  -5   1  10       27.96       29.44      1.53 o
  -4   1  10       35.30       35.01      1.21 o
  -3   1  10      162.97      157.99      7.42 o
  -2   1  10       63.27       59.86      3.98 o
  -1   1  10       48.06       40.52      1.97 o
   0   1  10       49.67       43.22      2.59 o
   1   1  10       11.56       11.58      1.13 o
   2   1  10        5.39        4.25      0.53 o
   3   1  10       14.49       12.33      1.00 o
   4   1  10        5.99        6.93      0.81 o
   5   1  10       19.19       18.61      1.58 o
   6   1  10       25.99       28.80      2.35 o
   7   1  10        1.21        0.88      0.92 o
   8   1  10        6.23        4.56      1.43 o
 -10   2  10        1.10        1.20      0.69 o
  -9   2  10       12.67       12.67      2.17 o
  -8   2  10       15.27       16.31      1.91 o
  -7   2  10        0.20       -0.06      1.08 o
  -6   2  10       11.36       10.40      1.17 o
  -5   2  10        1.25        1.59      0.50 o
  -4   2  10       13.42       13.90      1.41 o
  -3   2  10       19.07       16.64      1.19 o
  -2   2  10        7.22        5.57      0.74 o
  -1   2  10        4.30        4.46      0.67 o
   0   2  10        1.45        0.35      0.43 o
   1   2  10        6.33        4.73      0.68 o
   2   2  10       73.41       71.87      2.30 o
   3   2  10       18.05       18.50      1.27 o
   4   2  10       49.33       51.20      2.57 o
   5   2  10        4.74        2.72      0.97 o
   6   2  10        3.78        2.03      1.01 o
   7   2  10       20.49       23.77      2.40 o
  -9   3  10        3.29        3.69      1.70 o
  -8   3  10        3.09        5.58      1.66 o
  -7   3  10        8.72        9.40      1.41 o
  -6   3  10        2.01        2.36      0.70 o
  -5   3  10        9.52        9.92      1.34 o
  -4   3  10       19.36       19.08      1.50 o
  -3   3  10       44.35       43.73      2.09 o
  -2   3  10       11.03       12.68      1.18 o
  -1   3  10       11.68       12.02      1.44 o
   0   3  10       21.03       24.24      1.81 o
   1   3  10       35.28       37.18      2.30 o
   2   3  10       10.55       11.02      1.11 o
   3   3  10       12.51       11.35      1.03 o
   4   3  10        3.56        4.05      1.15 o
   5   3  10       20.76       19.54      2.17 o
   6   3  10       11.05       14.24      1.94 o
   7   3  10        9.46       10.32      1.89 o
  -8   4  10       18.67       21.47      2.88 o
  -7   4  10        1.42        1.04      0.85 o
  -6   4  10       14.46       13.76      1.82 o
  -5   4  10        0.52        0.09      0.68 o
  -4   4  10        2.81        2.71      0.95 o
  -3   4  10        6.99        6.71      1.18 o
  -2   4  10       32.53       32.23      1.91 o
  -1   4  10        3.14        3.89      0.86 o
   0   4  10       49.98       40.17      2.10 o
   1   4  10       15.20       12.88      1.28 o
   2   4  10        3.15        1.52      0.77 o
   3   4  10       18.20       19.85      1.87 o
   4   4  10       13.91       19.40      2.26 o
   5   4  10        0.09        1.66      1.06 o
   6   4  10        5.34        4.29      1.34 o
  -7   5  10        6.78        8.57      1.98 o
  -6   5  10        9.00        8.71      1.94 o
  -5   5  10        4.53        3.04      1.34 o
  -4   5  10        3.23        2.48      1.04 o
  -3   5  10        1.73        2.53      0.95 o
  -2   5  10        6.03        3.92      1.36 o
  -1   5  10        4.05        3.97      1.29 o
   0   5  10        0.02        0.45      1.27 o
   1   5  10       13.01       17.83      1.86 o
   2   5  10        3.28        2.63      0.99 o
   3   5  10        0.76        1.07      0.95 o
   4   5  10       11.94       14.61      2.26 o
   5   5  10        8.04        5.07      1.61 o
  -5   6  10        5.45        5.71      1.84 o
  -4   6  10        2.73        4.24      1.66 o
  -3   6  10       19.29       15.85      2.49 o
  -2   6  10        1.29        0.14      1.11 o
  -1   6  10        6.79        4.84      1.47 o
   0   6  10        9.90       12.81      2.26 o
   1   6  10        1.72        1.94      1.24 o
   2   6  10        3.12        2.40      1.34 o
   3   6  10        9.21        8.94      1.89 o
  -4  -6  11        0.98        0.76      0.54 o
  -3  -6  11        0.96        0.55      0.40 o
  -2  -6  11        3.89        3.79      0.59 o
  -1  -6  11        6.25        8.31      0.90 o
   0  -6  11        1.28        1.96      0.54 o
   1  -6  11        5.75        5.82      1.50 o
  -6  -5  11       11.82       14.28      0.95 o
  -5  -5  11        9.77        8.93      0.98 o
  -4  -5  11        8.32        9.08      1.52 o
  -3  -5  11        3.43        2.99      0.42 o
  -2  -5  11        6.27        5.89      0.53 o
  -1  -5  11        4.86        4.34      1.20 o
   0  -5  11       14.11       15.07      2.30 o
   1  -5  11        0.54       -0.18      1.15 o
   2  -5  11        3.45        6.13      1.70 o
   3  -5  11        3.00        2.81      0.99 o
   4  -5  11        6.43        8.79      1.13 o
  -7  -4  11       18.62       17.92      1.25 o
  -6  -4  11       10.27       11.27      0.77 o
  -5  -4  11        9.90       10.23      0.99 o
  -4  -4  11        0.44        0.64      0.46 o
  -3  -4  11        2.33        3.04      0.62 o
  -2  -4  11        8.86       11.06      1.84 o
  -1  -4  11        3.71        6.04      1.61 o
   0  -4  11        0.64       -0.09      1.15 o
   1  -4  11        3.65        3.32      1.38 o
   2  -4  11        5.05        6.59      1.61 o
   3  -4  11        0.70        0.41      0.56 o
   4  -4  11        3.79        4.65      0.90 o
   5  -4  11        3.15        3.95      0.79 o
  -8  -3  11       14.54       16.72      1.15 o
  -7  -3  11        9.93        9.68      0.71 o
  -6  -3  11       21.28       22.40      1.35 o
  -5  -3  11        8.04        7.86      0.85 o
  -4  -3  11       14.63       17.11      1.11 o
  -3  -3  11       12.76       11.71      0.77 o
  -2  -3  11       22.50       26.21      2.81 o
  -1  -3  11        7.94        8.76      1.66 o
   0  -3  11       18.12       18.48      2.40 o
   1  -3  11        5.09        6.17      1.57 o
   2  -3  11        1.23        1.57      1.11 o
   3  -3  11        7.40        7.53      0.84 o
   4  -3  11        8.13       10.21      1.75 o
   5  -3  11       10.59       11.55      1.16 o
   6  -3  11        0.64        0.82      0.76 o
  -9  -2  11        5.35        6.84      0.71 o
  -8  -2  11        5.10        5.75      1.27 o
  -7  -2  11        3.53        4.98      0.86 o
  -6  -2  11        4.91        6.11      0.79 o
  -5  -2  11       10.93       10.21      0.87 o
  -4  -2  11        7.48        6.85      0.64 o
  -3  -2  11       57.08       57.54      5.37 o
  -2  -2  11       14.39       11.15      1.84 o
  -1  -2  11        0.87        1.06      1.15 o
   0  -2  11        9.83       10.60      1.80 o
   1  -2  11        0.22        1.24      1.01 o
   2  -2  11       20.59       19.72      2.30 o
   3  -2  11       23.09       25.75      1.39 o
   4  -2  11        5.69        7.00      0.82 o
   5  -2  11       15.80       19.41      1.39 o
   6  -2  11        3.77        4.44      0.83 o
  -9  -1  11        1.57        2.88      0.90 o
  -8  -1  11        0.42        0.65      0.66 o
  -7  -1  11        3.13        4.41      0.84 o
  -6  -1  11        1.01        0.92      0.51 o
  -5  -1  11        1.05        1.99      0.53 o
  -4  -1  11        1.00        1.12      0.67 o
  -3  -1  11        0.51        0.95      0.32 o
  -2  -1  11       72.04       71.82      6.93 o
  -1  -1  11        0.65        1.11      1.11 o
   0  -1  11        2.08        0.78      1.06 o
   1  -1  11        0.21       -0.14      0.97 o
   2  -1  11       22.62       21.39      4.08 o
   3  -1  11        0.93        2.12      0.53 o
   4  -1  11        7.39        7.72      0.87 o
   5  -1  11        9.24        9.35      1.36 o
   6  -1  11       15.26       19.67      1.49 o
  -9   0  11        0.53        0.41      0.92 o
  -8   0  11        1.30        0.71      0.73 o
  -7   0  11        3.46        4.24      1.27 o
  -6   0  11        7.00        7.25      1.01 o
  -5   0  11       16.91       16.47      1.17 o
  -4   0  11        0.23        0.18      0.33 o
  -3   0  11       22.22       22.96      1.31 o
  -2   0  11       37.54       41.77      2.35 o
  -1   0  11       83.60       85.72      6.54 o
   0   0  11        1.10        4.15      1.04 o
   1   0  11        1.29        1.18      0.31 o
   2   0  11       22.66       24.86      1.16 o
   3   0  11        3.68        4.05      0.59 o
   4   0  11        1.64        1.82      0.97 o
   5   0  11       13.07       15.36      1.27 o
   6   0  11        1.51        3.59      0.97 o
   7   0  11       13.72       11.75      1.66 o
  -9   1  11        1.57        0.88      1.11 o
  -8   1  11        0.42        0.51      1.01 o
  -7   1  11        3.14        3.64      1.24 o
  -6   1  11        1.01        1.99      0.72 o
  -5   1  11        1.05        1.98      0.58 o
  -4   1  11        1.00        1.93      0.56 o
  -3   1  11        0.52        0.72      0.45 o
  -2   1  11       72.07       63.93      2.29 o
  -1   1  11        0.65        0.61      0.42 o
   0   1  11        2.10        1.44      0.56 o
   1   1  11        0.21        0.43      0.35 o
   2   1  11       22.61       23.66      1.24 o
   3   1  11        0.93        1.74      0.53 o
   4   1  11        7.39        7.86      1.34 o
   5   1  11        9.25       11.01      1.43 o
   6   1  11       15.27       18.34      1.98 o
  -8   2  11        5.09        6.91      1.70 o
  -7   2  11        3.53        4.19      1.34 o
  -6   2  11        4.90        4.54      0.90 o
  -5   2  11       10.96       12.02      1.40 o
  -4   2  11        7.47        6.33      1.01 o
  -3   2  11       57.03       58.81      2.84 o
  -2   2  11       14.39       15.14      1.42 o
  -1   2  11        0.86        1.16      0.63 o
   0   2  11        9.81       10.22      1.14 o
   1   2  11        0.22        0.71      0.56 o
   2   2  11       20.58       19.66      1.38 o
   3   2  11       23.14       24.91      1.68 o
   4   2  11        5.69        5.00      0.94 o
   5   2  11       15.82       18.11      1.94 o
   6   2  11        3.76        4.42      1.20 o
  -8   3  11       14.54       18.85      1.84 o
  -7   3  11        9.92       10.81      1.39 o
  -6   3  11       21.29       23.82      2.63 o
  -5   3  11        8.04        6.96      1.52 o
  -4   3  11       14.63       15.76      1.98 o
  -3   3  11       12.73       11.69      2.47 o
  -2   3  11       22.48       24.06      1.93 o
  -1   3  11        7.95        9.09      1.26 o
   0   3  11       18.16       21.21      1.83 o
   1   3  11        5.09        7.59      1.13 o
   2   3  11        1.22        1.05      0.72 o
   3   3  11        7.40        6.64      1.29 o
   4   3  11        8.13        9.54      1.52 o
   5   3  11       10.58       10.51      1.66 o
   6   3  11        0.64        1.38      0.97 o
  -7   4  11       18.63       21.75      2.81 o
  -6   4  11       10.25        8.66      1.80 o
  -5   4  11        9.89        8.20      1.80 o
  -4   4  11        0.43        1.38      1.15 o
  -3   4  11        2.32        1.29      1.01 o
  -2   4  11        8.85        9.68      1.66 o
  -1   4  11        3.70        3.50      1.20 o
   0   4  11        0.65        0.09      0.92 o
   1   4  11        3.66        1.80      1.06 o
   2   4  11        5.02        5.39      1.38 o
   3   4  11        0.71        0.23      0.92 o
   4   4  11        3.79        3.69      1.20 o
   5   4  11        3.15        4.33      1.29 o
  -6   5  11       11.82       18.52      4.01 o
  -5   5  11        9.78       13.09      2.17 o
  -4   5  11        8.33       11.98      2.17 o
  -3   5  11        3.45        2.86      1.43 o
  -2   5  11        6.26        5.99      1.57 o
  -1   5  11        4.85        2.63      1.29 o
   0   5  11       14.11       16.45      2.26 o
   1   5  11        0.55       -0.65      0.92 o
   2   5  11        3.45        4.19      1.38 o
   3   5  11        3.00        1.84      1.34 o
  -3   6  11        0.96       -0.18      1.29 o
  -2   6  11        3.88        4.19      1.61 o
  -1   6  11        6.26        7.97      1.89 o
   0   6  11        1.27        1.84      1.38 o
   1   6  11        5.74        8.52      2.44 o
  -4  -5  12        0.72        0.88      1.34 o
  -3  -5  12        8.54       11.24      2.07 o
  -2  -5  12        3.24        4.29      1.70 o
  -1  -5  12       14.02       17.51      2.58 o
   0  -5  12        8.87       13.69      2.40 o
   1  -5  12        7.04        5.67      1.80 o
  -6  -4  12        6.65        6.33      1.47 o
  -5  -4  12        2.00        4.19      1.57 o
  -4  -4  12       19.67       24.51      3.00 o
  -3  -4  12        4.70        4.84      1.75 o
  -2  -4  12        1.68        2.72      1.47 o
  -1  -4  12        0.34        1.34      1.24 o
   0  -4  12       10.20       10.87      2.03 o
   1  -4  12        0.49        1.01      1.20 o
   2  -4  12        0.69        1.15      1.20 o
   3  -4  12        1.27        0.83      1.24 o
  -7  -3  12        5.31        4.35      1.08 o
  -6  -3  12        3.19        4.33      0.97 o
  -5  -3  12       12.16       16.87      2.53 o
  -4  -3  12       28.56       35.71      3.27 o
  -3  -3  12        7.72        9.95      2.03 o
  -2  -3  12       14.84       18.48      2.53 o
  -1  -3  12        3.78        3.87      1.43 o
   0  -3  12        4.02        6.68      1.70 o
   1  -3  12        1.59        1.61      1.20 o
   2  -3  12        0.43        0.92      1.15 o
   3  -3  12       13.06       13.09      2.12 o
   4  -3  12        0.66        1.29      1.15 o
  -7  -2  12        6.57        8.18      1.04 o
  -6  -2  12        2.63        2.45      0.85 o
  -5  -2  12       16.17       13.35      1.12 o
  -4  -2  12        8.81       10.83      2.17 o
  -3  -2  12        0.68        0.65      1.15 o
  -2  -2  12       14.95       12.76      2.07 o
  -1  -2  12        9.78        8.94      1.89 o
   0  -2  12       14.63       14.42      2.21 o
   1  -2  12        4.39        4.29      1.47 o
   2  -2  12       11.42       10.69      1.94 o
   3  -2  12        0.24        0.46      1.11 o
   4  -2  12       12.44       11.52      1.98 o
   5  -2  12        2.15        1.38      1.20 o
  -8  -1  12        1.41        0.55      1.18 o
  -7  -1  12        0.30        0.65      0.65 o
  -6  -1  12        0.55        0.53      0.57 o
  -5  -1  12        5.94        5.95      0.82 o
  -4  -1  12        6.26        5.45      1.27 o
  -3  -1  12        7.20        7.42      1.80 o
  -2  -1  12        5.00        7.74      1.75 o
  -1  -1  12        1.27        1.80      1.34 o
   0  -1  12       10.47        9.77      1.89 o
   1  -1  12        4.71        4.29      1.47 o
   2  -1  12        4.11        4.75      1.43 o
   3  -1  12       15.63       19.72      2.53 o
   4  -1  12        6.67        7.42      1.66 o
   5  -1  12       13.04       16.55      1.35 o
  -8   0  12        3.44        5.07      1.29 o
  -7   0  12        0.62        1.43      0.78 o
  -6   0  12        9.39        8.31      1.12 o
  -5   0  12        3.99        3.55      0.58 o
  -4   0  12        9.09        9.03      0.95 o
  -3   0  12       19.33       19.94      1.23 o
  -2   0  12        0.05        0.46      1.15 o
  -1   0  12       17.47       19.63      2.53 o
   0   0  12        5.27        6.73      1.61 o
   1   0  12        3.88        6.50      1.61 o
   2   0  12        1.79        1.59      0.66 o
   3   0  12        3.19        6.00      0.74 o
   4   0  12       10.10       12.00      2.53 o
   5   0  12        5.29        7.42      0.94 o
  -8   1  12        1.41        2.49      1.15 o
  -7   1  12        0.30        0.69      0.92 o
  -6   1  12        0.56        0.69      0.62 o
  -5   1  12        5.92        6.48      0.90 o
  -4   1  12        6.27        5.37      1.29 o
  -3   1  12        7.19        7.17      0.90 o
  -2   1  12        5.00        6.77      1.08 o
  -1   1  12        1.26        0.46      0.50 o
   0   1  12       10.47       10.92      0.97 o
   1   1  12        4.73        4.67      0.67 o
   2   1  12        4.12        4.24      0.69 o
   3   1  12       15.63       19.96      1.37 o
   4   1  12        6.66        7.19      1.11 o
   5   1  12       13.08       16.91      1.80 o
  -7   2  12        6.55        7.70      1.15 o
  -6   2  12        2.63        4.65      1.29 o
  -5   2  12       16.14       14.98      1.89 o
  -4   2  12        8.80        9.07      1.19 o
  -3   2  12        0.68        1.04      1.24 o
  -2   2  12       14.95       17.43      1.52 o
  -1   2  12        9.77        9.44      2.58 o
   0   2  12       14.62       14.28      1.52 o
   1   2  12        4.37        3.82      0.88 o
   2   2  12       11.43       12.30      1.47 o
   3   2  12        0.23       -0.14      0.65 o
   4   2  12       12.45       12.72      1.61 o
   5   2  12        2.15        1.89      0.92 o
  -7   3  12        5.31        6.91      1.70 o
  -6   3  12        3.18        4.29      1.43 o
  -5   3  12       12.18       12.44      1.89 o
  -4   3  12       28.56       32.30      2.76 o
  -3   3  12        7.70       10.51      1.66 o
  -2   3  12       14.84       18.23      1.74 o
  -1   3  12        3.78        4.18      0.95 o
   0   3  12        4.01        4.22      1.04 o
   1   3  12        1.60        0.95      1.01 o
   2   3  12        0.43        0.09      0.74 o
   3   3  12       13.06       12.90      1.70 o
   4   3  12        0.66        0.83      0.88 o
  -6   4  12        6.64        3.73      1.43 o
  -5   4  12        2.00        2.72      1.29 o
  -4   4  12       19.68       21.15      2.58 o
  -3   4  12        4.71        5.90      1.57 o
  -2   4  12        1.68        2.49      1.15 o
  -1   4  12        0.34       -0.09      0.83 o
   0   4  12       10.22        9.03      1.66 o
   1   4  12        0.49       -0.65      0.83 o
   2   4  12        0.69       -0.05      0.88 o
   3   4  12        1.27        0.88      0.97 o
  -4   5  12        0.71        1.52      1.29 o
  -3   5  12        8.55       11.66      2.07 o
  -2   5  12        3.25        2.76      1.29 o
  -1   5  12       14.03       14.56      2.17 o
   0   5  12        8.88       13.04      2.12 o
   1   5  12        7.03        6.45      1.57 o
  -2  -4  13       13.56       13.36      2.35 o
  -1  -4  13        5.56        5.02      1.70 o
  -4  -3  13        6.46        7.70      1.80 o
  -3  -3  13        0.97        1.61      1.43 o
  -2  -3  13        3.46        5.48      1.75 o
  -1  -3  13        1.48        0.83      1.34 o
   0  -3  13        1.21        1.24      1.38 o
   1  -3  13       12.24       16.17      2.44 o
   2  -3  13        3.27        2.76      1.38 o
  -5  -2  13        0.50        2.49      1.52 o
  -4  -2  13       18.57       19.08      2.86 o
  -3  -2  13        8.24        8.48      1.94 o
  -2  -2  13       14.13       18.43      2.67 o
  -1  -2  13        2.94        3.69      1.61 o
   0  -2  13       10.54       14.61      2.35 o
   1  -2  13        4.18        5.44      1.61 o
   2  -2  13        1.74        2.35      1.34 o
   3  -2  13        3.14        4.93      1.61 o
  -6  -1  13        5.71        6.91      1.94 o
  -5  -1  13        2.60        1.38      1.29 o
  -4  -1  13        3.03        3.27      1.52 o
  -3  -1  13        2.84        2.40      1.38 o
  -2  -1  13        0.60        1.52      1.43 o
  -1  -1  13        3.62        3.64      1.66 o
   0  -1  13        1.46        4.10      1.57 o
   1  -1  13        2.75        3.82      1.47 o
   2  -1  13       11.10       15.48      2.30 o
   3  -1  13        0.91        1.24      1.24 o
  -6   0  13        0.10       -0.02      0.58 o
  -5   0  13        0.11        0.37      1.34 o
  -4   0  13        0.04       -0.69      1.29 o
  -3   0  13        0.25       -0.37      1.24 o
  -2   0  13        6.73        7.93      1.89 o
  -1   0  13        0.71       -1.11      1.11 o
   0   0  13        8.96       10.87      2.21 o
   1   0  13        8.32       11.38      2.21 o
   2   0  13        0.54       -0.60      1.11 o
   3   0  13        0.00       -0.05      1.20 o
  -6   1  13        5.70        7.42      1.38 o
  -5   1  13        2.60        2.58      0.92 o
  -4   1  13        3.03        3.93      1.09 o
  -3   1  13        2.84        1.89      1.52 o
  -2   1  13        0.60        1.52      1.43 o
  -1   1  13        3.62        4.70      1.66 o
   0   1  13        1.46        2.53      1.47 o
   1   1  13        2.76        3.78      1.70 o
   2   1  13       11.10       10.83      2.21 o
  -5   2  13        0.50        1.34      0.92 o
  -4   2  13       18.55       16.91      1.94 o
  -3   2  13        8.23        9.40      1.38 o
  -2   2  13       14.14       15.21      1.66 o
  -1   2  13        2.94        2.86      0.88 o
   0   2  13       10.51       13.50      1.47 o
   1   2  13        4.18        4.65      0.97 o
   2   2  13        1.74        2.63      0.78 o
   3   2  13        3.14        2.67      0.88 o
  -4   3  13        6.45        8.52      1.57 o
  -3   3  13        0.97        2.53      1.06 o
  -2   3  13        3.46        6.41      1.38 o
  -1   3  13        1.48        2.67      1.06 o
   0   3  13        1.21        1.61      0.97 o
   1   3  13       12.24       17.10      1.94 o
   2   3  13        3.27        3.04      1.06 o
  -2   4  13       13.57       10.28      1.80 o
  -1   4  13        5.56        6.17      1.52 o
  -3  -1  14        0.59       -0.18      1.34 o
  -2  -1  14        5.74        5.48      1.89 o
  -1  -1  14        0.52        1.70      1.43 o
  -3   0  14        2.03        1.94      1.52 o
  -2   0  14        0.02        1.66      1.52 o
  -1   0  14        1.08        1.57      1.57 o
   0   0  14        1.48        4.24      1.70 o
  -2   1  14        5.74        4.61      1.89 o
  -1   1  14        0.52        1.01      1.57 o
 
